# Supplementary material for: Genome-wide and co-expression network dissection of PgUGT-Rd1 as a central regulator of ginsenoside Rd biosynthesis in ginseng
Source: Front Plant Sci. 2026 Mar 2;17:1751774. doi: 10.3389/fpls.2026.1751774 (PMC12989552; doi:10.3389/fpls.2026.1751774)
Supplement: Supplementary file 8 [file Table1.xlsx]

## Sheet: Rd
Table S1. Identification of genomic loci were significantly associated with Rd content using single locus model and multiple locus model.
Single locus model	Chromosome	SNP position	P (-log10)	effect R2 (%)	Multiple locus model	Chromosome	SNP position	LOD	effect R2 (%)
GLM	1	87334757	6.58	9.8	mrMLM	1	35877415	5.4068	2.4826
	2	173120307	6.86	9.5		2	3813623	5.3122	1.9279
	10	78459958	6.58	8.6		2	165553901	5.0347	1.9723
	11	6908339	6.74	8.9		4	15296040	5.1717	1.6787
	11	3233819	6.58	8.6		5	11111660	5.5166	3.5269
	13	40077044	6.78	8.9		10	21414725	6.3787	4.0647
	13	40077098	6.7	8.9		11	63986916	5.6167	1.0188
	13	40077099	6.63	8.9		11	59622510	5.7633	1.2769
	13	834942	6.61	9.6		11	74284177	5.7934	1.5542
	16	5774102	6.88	9.7		11	4812374	5.7759	1.4876
	16	5774103	6.87	9.7		12	135763354	5.7397	2.8013
	18	113998407	6.78	9.7		14	12788920	5.8284	1.508
	18	103410374	6.71	8.9		14	14524311	5.8384	1.5844
	18	67909177	6.58	9.3		14	28360503	5.8489	1.4657
	19	10013836	7.49	9.8		15	98770601	5.6242	1.5814
	20	103685839	6.58	9.6		16	8010043	5.7342	2.7551
	20	105953690	6.58	9.7		18	134190024	7.4245	8.434
	23	18744068	7.02	9.8		18	103410374	5.6153	1.741
	24	83724252	6.96	9.6		20	62812887	5.7964	1.7485
	24	95641580	6.58	9.6		23	9765052	5.2874	2.9655
GLM(Q)	1	87334757	6.99	7.9	FASTmrMLM	1	35877415	6.9636	4.6564
	2	173120307	7.55	8.2		2	165553901	3.9982	0.039
	2	151384867	6.6	7.7		5	11111660	6.7826	1.3948
	12	16129919	6.65	7.6		11	4812374	3.2343	2.8668
	13	834942	7.17	8.4		11	74284177	4.1215	0.0731
	13	40077044	6.78	8.9		12	135763354	5.947	0.6807
	16	5774102	8.09	8.5		13	151454469	3.2886	0.4313
	16	5774103	7.61	8.5		14	12788920	3.0374	2.4241
	18	113998407	7.26	8.5		14	28360503	5.1328	2.0265
	18	67909177	7.08	8.2		16	8010043	3.4033	0.6133
	19	10013836	8.39	7.5		18	134190024	4.7802	0.9181
	20	103685839	7.04	7.7		20	62812887	3.3737	1.2356
	20	105953690	6.97	7.2	FASTmrEMMA	11	4812374	3.647	2.0181
	20	114231535	6.68	7.9		11	13713829	3.2535	1.2462
	21	100958407	6.97	8.2		23	9765052	3.8052	3.9129
	21	57820578	6.75	8	pKWmEB	1	35877415	3.5037	2.5943
	23	18744068	8.2	7.7		3	76112614	3.0094	2.0208
	24	83724252	7.95	7.4		6	6018596	3.6921	1.4743
	24	95641580	7.12	8.2		11	155161163	5.9953	3.1743
GLM(PCA)	2	173120307	6.88	9.5		11	4812374	9.349	7.3858
	11	6908339	6.73	8.5		13	40077044	4.4621	4.4651
	13	40077044	6.76	8.6		13	151454469	3.6958	3.0646
	16	5774102	6.96	9.6		14	11919985	5.7614	3.4424
	16	5774103	6.88	9.6		14	28360503	3.3962	2.9556
	18	113998407	6.76	9.6		14	12788920	3.5285	2.1301
	18	103410374	6.71	8.5		17	3066945	3.728	3.8386
	19	10013836	7.54	9.8		20	62812887	4.3822	2.3908
	23	18744068	7.45	9.8		23	9765052	4.6939	4.6027
	24	83724252	6.99	9.6	ISIS EM-BLASSO	11	4812374	4.5587	4.2933
MLM(K)	2	179775974	7.23	4.4		13	40077044	7.875	7.3207
	5	156511581	7.52	5		14	11919985	3.5179	2.3348
	10	78459958	8.52	5.7		18	111475499	3.4464	1.8258
	10	74785846	6.93	4		23	9765052	3.2189	2.5333
	10	136463199	6.57	4.6
	11	6908339	8.57	6.1
	11	3233819	7.94	5.7
	11	3233884	7.5	6
	11	20544995	6.89	3.9
	11	156590617	6.85	3.9
	11	96154612	6.57	3.6
	12	75098477	7.47	4.6
	12	29428522	7.28	4.9
	13	40077044	8.57	6.3
	13	40077098	8.31	6.2
	13	40077099	8.18	6.2
	14	15059962	7.13	4.4
	14	13402960	7.12	4.5
	14	6714342	6.65	4.2
	16	7098966	7.11	4.6
	16	4500499	6.82	3.7
	16	7098985	6.7	4.2
	16	7572555	6.65	3.8
	16	9483041	6.59	3.8
	18	103410374	8.52	6.1
	18	103410501	7.5	4.9
	86	2111344	6.83	3.8
MLM(Q+K)	2	179775974	6.87	0.7
	3	17355478	6.61	1.1
	5	156511581	6.96	1
	7	141718357	6.74	2.8
	7	4937477	6.74	1.9
	8	3062584	6.64	1.7
	10	78459958	6.96	1.2
	10	136463199	6.96	1.9
	10	136463200	6.96	1.9
	11	6908339	7.16	1.4
	11	3233819	6.9	0.9
	11	3233884	6.89	0.9
	12	29428522	6.96	1
	12	16129910	6.71	6.1
	12	16129919	6.65	6.1
	13	40077044	7.43	7.5
	13	40077098	6.99	1.6
	13	40077099	6.98	1.6
	14	13402794	6.93	1.2
	14	2027946	6.88	2.4
	14	13402960	6.64	0.7
	16	5774102	6.85	7.3
	16	5774103	6.79	7.3
	18	103410374	7.09	1.4
	18	103410501	6.91	0.9
	18	113998407	6.78	7.2
	19	10013836	6.89	6
	20	95819419	6.73	4
	23	18744068	6.92	6.5
MLM(PCA+K)	2	179775974	6.9	4
	5	156511581	6.95	4.4
	10	78459958	7.56	5.1
	10	74785846	6.71	3.5
	11	6908339	8.6	5.5
	11	3233819	6.98	5.1
	11	3233884	6.98	5.5
	11	20544995	6.66	3.5
	12	29428522	6.91	4.5
	12	75098477	6.79	4
	13	40077044	8.7	5.8
	13	40077098	7.41	5.6
	13	40077099	7.29	5.6
	14	15059962	6.75	3.9
	14	13402960	6.67	3.8
	16	7098966	6.74	4
	18	103410374	7.64	5.5
	18	103410501	6.93	4.4
