# Supplementary material for: Genome-wide and co-expression network dissection of PgUGT-Rd1 as a central regulator of ginsenoside Rd biosynthesis in ginseng
Source: Front Plant Sci. 2026 Mar 2;17:1751774. doi: 10.3389/fpls.2026.1751774 (PMC12989552; doi:10.3389/fpls.2026.1751774)
Supplement: Supplementary file 9 [file Table2.xlsx]

## Sheet: Sheet2
Table S2. Analysis of the +/- 500-kb regions of the two QTNs identified a total 925 candidate genes for Rd biosynthesis.
Fields: query accver	Gene name	Identity (%)	Alignment length (bp)
GWHBEIL00000011:4312374-5312374	comp50372_c0_seq1	100	1113
GWHBEIL00000011:4312374-5312374	comp50373_c0_seq1	100	526
GWHBEIL00000011:4312374-5312374	comp50404_c0_seq1	100	451
GWHBEIL00000011:4312374-5312374	comp50406_c0_seq2	100	465
GWHBEIL00000011:4312374-5312374	comp50407_c0_seq1	100	544
GWHBEIL00000011:4312374-5312374	comp50417_c0_seq3	100	774
GWHBEIL00000011:4312374-5312374	comp50430_c0_seq1	100	467
GWHBEIL00000011:4312374-5312374	comp50433_c0_seq3	100	471
GWHBEIL00000011:4312374-5312374	comp50434_c0_seq1	100	474
GWHBEIL00000011:4312374-5312374	comp50457_c0_seq2	100	478
GWHBEIL00000011:4312374-5312374	comp50467_c0_seq1	100	481
GWHBEIL00000011:4312374-5312374	comp50523_c0_seq1	100	483
GWHBEIL00000011:4312374-5312374	comp50529_c0_seq1	100	766
GWHBEIL00000011:4312374-5312374	comp50556_c0_seq2	100	768
GWHBEIL00000011:4312374-5312374	comp50571_c0_seq1	100	423
GWHBEIL00000011:4312374-5312374	comp50608_c0_seq1	100	424
GWHBEIL00000011:4312374-5312374	comp50616_c1_seq1	100	425
GWHBEIL00000011:4312374-5312374	comp50616_c1_seq5	100	752
GWHBEIL00000011:4312374-5312374	comp50633_c0_seq3	100	576
GWHBEIL00000011:4312374-5312374	comp50640_c0_seq6	100	717
GWHBEIL00000011:4312374-5312374	comp50642_c0_seq1	100	712
GWHBEIL00000011:4312374-5312374	comp67861_c0_seq13	100	713
GWHBEIL00000011:4312374-5312374	comp67861_c0_seq12	100	713
GWHBEIL00000011:4312374-5312374	comp67861_c0_seq10	100	699
GWHBEIL00000011:4312374-5312374	comp67861_c0_seq9	100	700
GWHBEIL00000011:4312374-5312374	comp51854_c0_seq1	100	580
GWHBEIL00000011:4312374-5312374	comp59385_c0_seq7	100	672
GWHBEIL00000011:4312374-5312374	comp59385_c0_seq5	100	673
GWHBEIL00000011:4312374-5312374	comp59385_c0_seq3	100	674
GWHBEIL00000011:4312374-5312374	comp59385_c0_seq2	100	675
GWHBEIL00000011:4312374-5312374	comp66823_c0_seq21	100	610
GWHBEIL00000011:4312374-5312374	comp68053_c0_seq3	100	611
GWHBEIL00000011:4312374-5312374	comp49301_c0_seq1	100	659
GWHBEIL00000011:4312374-5312374	comp43208_c0_seq1	100	654
GWHBEIL00000011:4312374-5312374	comp64068_c0_seq4	100	642
GWHBEIL00000011:4312374-5312374	comp67742_c2_seq31	100	643
GWHBEIL00000011:4312374-5312374	comp67742_c2_seq28	100	644
GWHBEIL00000011:4312374-5312374	comp50862_c0_seq2	100	645
GWHBEIL00000011:4312374-5312374	comp63984_c1_seq48	100	633
GWHBEIL00000011:4312374-5312374	comp63984_c1_seq37	100	634
GWHBEIL00000011:4312374-5312374	comp66877_c0_seq23	100	601
GWHBEIL00000011:4312374-5312374	comp68052_c0_seq2	100	603
GWHBEIL00000011:4312374-5312374	comp68018_c0_seq55	100	626
GWHBEIL00000011:4312374-5312374	comp68018_c0_seq21	100	623
GWHBEIL00000011:4312374-5312374	comp68018_c0_seq17	100	622
GWHBEIL00000011:4312374-5312374	comp61815_c0_seq8	100	623
GWHBEIL00000011:4312374-5312374	comp68001_c0_seq16	100	624
GWHBEIL00000011:4312374-5312374	comp68001_c0_seq15	100	625
GWHBEIL00000011:4312374-5312374	comp68001_c0_seq6	100	626
GWHBEIL00000011:4312374-5312374	comp61459_c0_seq9	100	615
GWHBEIL00000011:4312374-5312374	comp66823_c0_seq19	100	617
GWHBEIL00000011:4312374-5312374	comp66823_c0_seq10	100	610
GWHBEIL00000011:4312374-5312374	comp56354_c0_seq3	100	596
GWHBEIL00000011:4312374-5312374	comp65253_c0_seq3	100	597
GWHBEIL00000011:4312374-5312374	comp11108_c0_seq1	100	585
GWHBEIL00000011:4312374-5312374	comp65260_c0_seq3	100	586
GWHBEIL00000011:4312374-5312374	comp57122_c0_seq1	100	581
GWHBEIL00000011:4312374-5312374	comp46207_c0_seq4	100	579
GWHBEIL00000011:4312374-5312374	comp56797_c0_seq3	100	580
GWHBEIL00000011:4312374-5312374	comp67989_c0_seq14	100	567
GWHBEIL00000011:4312374-5312374	comp67898_c0_seq1	100	569
GWHBEIL00000011:4312374-5312374	comp65287_c0_seq23	100	567
GWHBEIL00000011:4312374-5312374	comp65287_c0_seq2	100	567
GWHBEIL00000011:4312374-5312374	comp66838_c0_seq1	100	568
GWHBEIL00000011:4312374-5312374	comp67898_c0_seq9	100	556
GWHBEIL00000011:4312374-5312374	comp60581_c0_seq12	100	557
GWHBEIL00000011:4312374-5312374	comp57985_c0_seq1	100	558
GWHBEIL00000011:4312374-5312374	comp38692_c0_seq1	100	545
GWHBEIL00000011:4312374-5312374	comp60948_c0_seq6	100	546
GWHBEIL00000011:4312374-5312374	comp32416_c0_seq1	100	1159
GWHBEIL00000011:4312374-5312374	comp35954_c0_seq1	100	1028
GWHBEIL00000011:4312374-5312374	comp68220_c0_seq3	100	1351
GWHBEIL00000011:4312374-5312374	comp40164_c0_seq1	100	1331
GWHBEIL00000011:4312374-5312374	comp62035_c0_seq1	100	1334
GWHBEIL00000011:4312374-5312374	comp65049_c0_seq9	100	1317
GWHBEIL00000011:4312374-5312374	comp67151_c0_seq36	100	1290
GWHBEIL00000011:4312374-5312374	comp67151_c0_seq33	100	1299
GWHBEIL00000011:4312374-5312374	comp67151_c0_seq32	100	1293
GWHBEIL00000011:4312374-5312374	comp67151_c0_seq31	100	1297
GWHBEIL00000011:4312374-5312374	comp67151_c0_seq30	100	1293
GWHBEIL00000011:4312374-5312374	comp67151_c0_seq29	100	1171
GWHBEIL00000011:4312374-5312374	comp67151_c0_seq27	100	1087
GWHBEIL00000011:4312374-5312374	comp67151_c0_seq26	100	1263
GWHBEIL00000011:4312374-5312374	comp67151_c0_seq22	100	1265
GWHBEIL00000011:4312374-5312374	comp67151_c0_seq20	100	1201
GWHBEIL00000011:4312374-5312374	comp67151_c0_seq18	100	1202
GWHBEIL00000011:4312374-5312374	comp67151_c0_seq17	100	1250
GWHBEIL00000011:4312374-5312374	comp67151_c0_seq16	100	1251
GWHBEIL00000011:4312374-5312374	comp67151_c0_seq14	100	1244
GWHBEIL00000011:4312374-5312374	comp67151_c0_seq13	100	1233
GWHBEIL00000011:4312374-5312374	comp67151_c0_seq8	100	1236
GWHBEIL00000011:4312374-5312374	comp67151_c0_seq6	100	1224
GWHBEIL00000011:4312374-5312374	comp67151_c0_seq4	100	1225
GWHBEIL00000011:4312374-5312374	comp64384_c0_seq2	100	1230
GWHBEIL00000011:4312374-5312374	comp61433_c0_seq3	100	1194
GWHBEIL00000011:4312374-5312374	comp60749_c1_seq21	100	1217
GWHBEIL00000011:4312374-5312374	comp60749_c1_seq10	100	1214
GWHBEIL00000011:4312374-5312374	comp60749_c1_seq2	100	1215
GWHBEIL00000011:4312374-5312374	comp34662_c0_seq1	100	1216
GWHBEIL00000011:4312374-5312374	comp59801_c0_seq2	100	1213
GWHBEIL00000011:4312374-5312374	comp67325_c0_seq18	100	1215
GWHBEIL00000011:4312374-5312374	comp67325_c0_seq10	100	1217
GWHBEIL00000011:4312374-5312374	comp64121_c0_seq1	100	1206
GWHBEIL00000011:4312374-5312374	comp67241_c0_seq3	100	1208
GWHBEIL00000011:4312374-5312374	comp68233_c0_seq3	100	1082
GWHBEIL00000011:4312374-5312374	comp54615_c0_seq2	100	1198
GWHBEIL00000011:4312374-5312374	comp54615_c0_seq1	100	1187
GWHBEIL00000011:4312374-5312374	comp53874_c0_seq1	100	1197
GWHBEIL00000011:4312374-5312374	comp50726_c0_seq1	100	1188
GWHBEIL00000011:4312374-5312374	comp67241_c0_seq13	100	1176
GWHBEIL00000011:4312374-5312374	comp67241_c0_seq5	100	1177
GWHBEIL00000011:4312374-5312374	comp68250_c0_seq8	100	1170
GWHBEIL00000011:4312374-5312374	comp68250_c0_seq7	100	1171
GWHBEIL00000011:4312374-5312374	comp64864_c0_seq9	100	1096
GWHBEIL00000011:4312374-5312374	comp64864_c0_seq3	100	1160
GWHBEIL00000011:4312374-5312374	comp60626_c0_seq6	100	1174
GWHBEIL00000011:4312374-5312374	comp60626_c0_seq2	100	1158
GWHBEIL00000011:4312374-5312374	comp637996_c0_seq1	100	1159
GWHBEIL00000011:4312374-5312374	comp50541_c0_seq2	100	1154
GWHBEIL00000011:4312374-5312374	comp64789_c3_seq45	100	1123
GWHBEIL00000011:4312374-5312374	comp64789_c3_seq34	100	1142
GWHBEIL00000011:4312374-5312374	comp64789_c3_seq3	100	1143
GWHBEIL00000011:4312374-5312374	comp62035_c0_seq3	100	1117
GWHBEIL00000011:4312374-5312374	comp66791_c1_seq8	100	1156
GWHBEIL00000011:4312374-5312374	comp66791_c1_seq2	100	1147
GWHBEIL00000011:4312374-5312374	comp66911_c1_seq9	100	1133
GWHBEIL00000011:4312374-5312374	comp59801_c0_seq1	100	1152
GWHBEIL00000011:4312374-5312374	comp63663_c0_seq4	100	1153
GWHBEIL00000011:4312374-5312374	comp62608_c0_seq1	100	1127
GWHBEIL00000011:4312374-5312374	comp62004_c1_seq32	100	1697
GWHBEIL00000011:4312374-5312374	comp62004_c1_seq14	100	1597
GWHBEIL00000011:4312374-5312374	comp67092_c1_seq9	100	1265
GWHBEIL00000011:4312374-5312374	comp1038882_c0_seq1	100	1333
GWHBEIL00000011:4312374-5312374	comp4142_c0_seq1	100	3002
GWHBEIL00000011:4312374-5312374	comp60749_c1_seq8	100	2748
GWHBEIL00000011:4312374-5312374	comp41879_c0_seq1	100	2379
GWHBEIL00000011:4312374-5312374	comp65478_c1_seq3	100	1805
GWHBEIL00000011:4312374-5312374	comp62035_c0_seq4	100	1807
GWHBEIL00000011:4312374-5312374	comp28664_c0_seq1	100	1775
GWHBEIL00000011:4312374-5312374	comp64477_c0_seq6	100	1257
GWHBEIL00000011:4312374-5312374	comp753524_c0_seq1	100	1588
GWHBEIL00000011:4312374-5312374	comp460951_c0_seq1	100	1571
GWHBEIL00000011:4312374-5312374	comp43671_c0_seq1	100	1544
GWHBEIL00000011:4312374-5312374	comp64041_c1_seq1	100	1547
GWHBEIL00000011:4312374-5312374	comp67379_c0_seq9	100	1263
GWHBEIL00000011:4312374-5312374	comp56723_c0_seq1	100	1205
GWHBEIL00000011:4312374-5312374	comp53832_c0_seq2	100	1270
GWHBEIL00000011:4312374-5312374	comp66003_c1_seq10	100	1213
GWHBEIL00000011:4312374-5312374	comp526183_c0_seq1	100	1563
GWHBEIL00000011:4312374-5312374	comp58772_c0_seq10	100	1215
GWHBEIL00000011:4312374-5312374	comp65720_c0_seq1	100	1565
GWHBEIL00000011:4312374-5312374	comp59750_c0_seq4	100	1558
GWHBEIL00000011:4312374-5312374	comp59400_c0_seq15	100	1571
GWHBEIL00000011:4312374-5312374	comp59400_c0_seq13	100	1215
GWHBEIL00000011:4312374-5312374	comp59400_c0_seq10	100	1216
GWHBEIL00000011:4312374-5312374	comp59400_c0_seq1	100	1217
GWHBEIL00000011:4312374-5312374	comp67094_c0_seq22	100	1544
GWHBEIL00000011:4312374-5312374	comp63663_c0_seq19	100	1368
GWHBEIL00000011:4312374-5312374	comp546165_c0_seq1	100	1535
GWHBEIL00000011:4312374-5312374	comp56088_c0_seq1	100	1509
GWHBEIL00000011:4312374-5312374	comp46067_c0_seq1	100	1504
GWHBEIL00000011:4312374-5312374	comp35704_c0_seq1	100	1505
GWHBEIL00000011:4312374-5312374	comp66432_c0_seq2	100	1505
GWHBEIL00000011:4312374-5312374	comp64267_c0_seq12	100	1491
GWHBEIL00000011:4312374-5312374	comp1491348_c0_seq1	100	1492
GWHBEIL00000011:4312374-5312374	comp64267_c0_seq4	100	1500
GWHBEIL00000011:4312374-5312374	comp58567_c0_seq1	100	1498
GWHBEIL00000011:4312374-5312374	comp57456_c0_seq1	100	1372
GWHBEIL00000011:4312374-5312374	comp60436_c0_seq2	100	1288
GWHBEIL00000011:4312374-5312374	comp664623_c0_seq1	100	1464
GWHBEIL00000011:4312374-5312374	comp60950_c0_seq3	100	1465
GWHBEIL00000011:4312374-5312374	comp843151_c0_seq1	100	1467
GWHBEIL00000011:4312374-5312374	comp327743_c0_seq1	100	1402
GWHBEIL00000011:4312374-5312374	comp64477_c0_seq2	100	1452
GWHBEIL00000011:4312374-5312374	comp62472_c0_seq4	99.878	878
GWHBEIL00000011:4312374-5312374	comp65478_c1_seq14	99.878	1243
GWHBEIL00000011:4312374-5312374	comp52092_c0_seq1	99.865	801
GWHBEIL00000011:4312374-5312374	comp344506_c0_seq1	99.865	1144
GWHBEIL00000011:4312374-5312374	comp66823_c0_seq26	99.863	794
GWHBEIL00000011:4312374-5312374	comp66117_c0_seq22	99.863	1146
GWHBEIL00000011:4312374-5312374	comp67995_c2_seq6	99.854	1406
GWHBEIL00000011:4312374-5312374	comp68103_c1_seq6	99.854	1277
GWHBEIL00000011:4312374-5312374	comp56797_c0_seq1	99.853	752
GWHBEIL00000011:4312374-5312374	comp67390_c0_seq16	99.853	755
GWHBEIL00000011:4312374-5312374	comp67390_c0_seq10	99.853	756
GWHBEIL00000011:4312374-5312374	comp67390_c0_seq21	99.853	758
GWHBEIL00000011:4312374-5312374	comp67390_c0_seq18	99.853	759
GWHBEIL00000011:4312374-5312374	comp64459_c0_seq10	99.853	761
GWHBEIL00000011:4312374-5312374	comp54856_c0_seq2	99.853	763
GWHBEIL00000011:4312374-5312374	comp67859_c0_seq35	99.853	766
GWHBEIL00000011:4312374-5312374	comp32795_c0_seq1	99.853	768
GWHBEIL00000011:4312374-5312374	comp66823_c0_seq2	99.853	771
GWHBEIL00000011:4312374-5312374	comp63830_c0_seq8	99.853	773
GWHBEIL00000011:4312374-5312374	comp64477_c0_seq13	99.853	1649
GWHBEIL00000011:4312374-5312374	comp55643_c0_seq1	99.853	1336
GWHBEIL00000011:4312374-5312374	comp64109_c0_seq2	99.853	1586
GWHBEIL00000011:4312374-5312374	comp1172020_c0_seq1	99.853	1566
GWHBEIL00000011:4312374-5312374	comp877988_c0_seq1	99.853	1570
GWHBEIL00000011:4312374-5312374	comp57158_c1_seq1	99.853	1572
GWHBEIL00000011:4312374-5312374	comp64041_c2_seq6	99.853	1547
GWHBEIL00000011:4312374-5312374	comp65837_c0_seq11	99.853	1197
GWHBEIL00000011:4312374-5312374	comp67379_c0_seq16	99.853	1548
GWHBEIL00000011:4312374-5312374	comp67379_c0_seq3	99.853	1551
GWHBEIL00000011:4312374-5312374	comp30994_c0_seq2	99.853	1553
GWHBEIL00000011:4312374-5312374	comp68155_c1_seq7	99.837	726
GWHBEIL00000011:4312374-5312374	comp56711_c0_seq1	99.837	1167
GWHBEIL00000011:4312374-5312374	comp59400_c0_seq16	99.837	1264
GWHBEIL00000011:4312374-5312374	comp65253_c0_seq5	99.812	1105
GWHBEIL00000011:4312374-5312374	comp60749_c1_seq11	99.812	3003
GWHBEIL00000011:4312374-5312374	comp60581_c0_seq9	99.807	1587
GWHBEIL00000011:4312374-5312374	comp67802_c1_seq5	99.807	1296
GWHBEIL00000011:4312374-5312374	comp67090_c0_seq11	99.804	649
GWHBEIL00000011:4312374-5312374	comp67151_c0_seq15	99.804	1245
GWHBEIL00000011:4312374-5312374	comp60950_c0_seq2	99.804	1466
GWHBEIL00000011:4312374-5312374	comp62004_c1_seq3	99.793	1447
GWHBEIL00000011:4312374-5312374	comp56722_c0_seq2	99.793	1358
GWHBEIL00000011:4312374-5312374	comp60626_c0_seq5	99.793	1230
GWHBEIL00000011:4312374-5312374	comp60626_c0_seq4	99.793	1329
GWHBEIL00000011:4312374-5312374	comp15129_c0_seq1	99.793	1263
GWHBEIL00000011:4312374-5312374	comp68018_c0_seq33	99.79	623
GWHBEIL00000011:4312374-5312374	comp68018_c0_seq32	99.79	624
GWHBEIL00000011:4312374-5312374	comp68018_c0_seq22	99.79	625
GWHBEIL00000011:4312374-5312374	comp67151_c0_seq3	99.79	1233
GWHBEIL00000011:4312374-5312374	comp67151_c0_seq1	99.79	1228
GWHBEIL00000011:4312374-5312374	comp64945_c3_seq9	99.79	1192
GWHBEIL00000011:4312374-5312374	comp66510_c1_seq10	99.775	607
GWHBEIL00000011:4312374-5312374	comp67325_c0_seq7	99.775	1078
GWHBEIL00000011:4312374-5312374	comp62472_c0_seq9	99.771	929
GWHBEIL00000011:4312374-5312374	comp56935_c0_seq2	99.771	1897
GWHBEIL00000011:4312374-5312374	comp67140_c0_seq9	99.764	904
GWHBEIL00000011:4312374-5312374	comp65478_c1_seq19	99.764	1873
GWHBEIL00000011:4312374-5312374	comp63522_c0_seq1	99.722	1342
GWHBEIL00000011:4312374-5312374	comp64577_c0_seq19	99.719	778
GWHBEIL00000011:4312374-5312374	comp64577_c0_seq12	99.719	779
GWHBEIL00000011:4312374-5312374	comp64577_c0_seq1	99.719	780
GWHBEIL00000011:4312374-5312374	comp60581_c0_seq8	99.719	781
GWHBEIL00000011:4312374-5312374	comp67241_c0_seq12	99.719	1744
GWHBEIL00000011:4312374-5312374	comp66791_c1_seq3	99.719	1721
GWHBEIL00000011:4312374-5312374	comp60963_c0_seq5	99.719	1722
GWHBEIL00000011:4312374-5312374	comp1868232_c0_seq1	99.719	1696
GWHBEIL00000011:4312374-5312374	comp60581_c0_seq7	99.708	755
GWHBEIL00000011:4312374-5312374	comp49329_c0_seq1	99.708	1670
GWHBEIL00000011:4312374-5312374	comp60581_c0_seq19	99.705	774
GWHBEIL00000011:4312374-5312374	comp11464_c0_seq1	99.705	1558
GWHBEIL00000011:4312374-5312374	comp58644_c0_seq3	99.697	437
GWHBEIL00000011:4312374-5312374	comp7916_c0_seq1	99.697	1560
GWHBEIL00000011:4312374-5312374	comp68155_c1_seq11	99.689	1013
GWHBEIL00000011:4312374-5312374	comp68155_c1_seq3	99.689	1015
GWHBEIL00000011:4312374-5312374	comp66117_c0_seq8	99.689	2233
GWHBEIL00000011:4312374-5312374	comp67092_c1_seq11	99.689	2198
GWHBEIL00000011:4312374-5312374	comp67995_c2_seq12	99.647	1734
GWHBEIL00000011:4312374-5312374	comp67802_c1_seq9	99.647	1295
GWHBEIL00000011:4312374-5312374	comp62472_c0_seq8	99.622	660
GWHBEIL00000011:4312374-5312374	comp67151_c0_seq25	99.622	1264
GWHBEIL00000011:4312374-5312374	comp62534_c0_seq17	99.622	1494
GWHBEIL00000011:4312374-5312374	comp65865_c0_seq9	99.62	1118
GWHBEIL00000011:4312374-5312374	comp42795_c0_seq2	99.615	653
GWHBEIL00000011:4312374-5312374	comp67151_c0_seq21	99.615	1266
GWHBEIL00000011:4312374-5312374	comp57456_c0_seq2	99.615	1494
GWHBEIL00000011:4312374-5312374	comp62004_c1_seq30	99.61	1324
GWHBEIL00000011:4312374-5312374	comp66823_c0_seq6	99.573	1441
GWHBEIL00000011:4312374-5312374	comp61071_c0_seq1	99.573	1298
GWHBEIL00000011:4312374-5312374	comp62004_c1_seq24	99.571	1699
GWHBEIL00000011:4312374-5312374	comp66823_c0_seq12	99.567	1422
GWHBEIL00000011:4312374-5312374	comp68103_c1_seq10	99.567	1299
GWHBEIL00000011:4312374-5312374	comp59833_c0_seq10	99.548	1146
GWHBEIL00000011:4312374-5312374	comp67604_c0_seq1	99.548	1165
GWHBEIL00000011:4312374-5312374	comp61325_c0_seq2	99.54	760
GWHBEIL00000011:4312374-5312374	comp56644_c0_seq2	99.54	1369
GWHBEIL00000011:4312374-5312374	comp65405_c0_seq3	99.517	1081
GWHBEIL00000011:4312374-5312374	comp44931_c0_seq1	99.517	2526
GWHBEIL00000011:4312374-5312374	comp67861_c0_seq7	99.492	708
GWHBEIL00000011:4312374-5312374	comp60436_c0_seq1	99.492	1308
GWHBEIL00000011:4312374-5312374	comp63663_c0_seq5	99.492	1360
GWHBEIL00000011:4312374-5312374	comp67861_c0_seq5	99.485	702
GWHBEIL00000011:4312374-5312374	comp67151_c0_seq41	99.485	1303
GWHBEIL00000011:4312374-5312374	comp67094_c0_seq5	99.485	1229
GWHBEIL00000011:4312374-5312374	comp60581_c0_seq10	99.484	679
GWHBEIL00000011:4312374-5312374	comp51935_c0_seq1	99.484	702
GWHBEIL00000011:4312374-5312374	comp67151_c0_seq38	99.484	1304
GWHBEIL00000011:4312374-5312374	comp64041_c0_seq2	99.484	1273
GWHBEIL00000011:4312374-5312374	comp60272_c0_seq7	99.484	1532
GWHBEIL00000011:4312374-5312374	comp355899_c0_seq1	99.474	563
GWHBEIL00000011:4312374-5312374	comp54396_c0_seq1	99.474	1158
GWHBEIL00000011:4312374-5312374	comp60581_c0_seq3	99.464	472
GWHBEIL00000011:4312374-5312374	comp59385_c0_seq11	99.464	496
GWHBEIL00000011:4312374-5312374	comp66935_c0_seq14	99.464	557
GWHBEIL00000011:4312374-5312374	comp67151_c0_seq34	99.464	1291
GWHBEIL00000011:4312374-5312374	comp46794_c0_seq1	99.464	1172
GWHBEIL00000011:4312374-5312374	comp549828_c0_seq1	99.464	1560
GWHBEIL00000011:4312374-5312374	comp56088_c0_seq2	99.464	1518
GWHBEIL00000011:4312374-5312374	comp56354_c0_seq2	99.462	983
GWHBEIL00000011:4312374-5312374	comp66791_c1_seq4	99.462	1938
GWHBEIL00000011:4312374-5312374	comp65865_c0_seq1	99.453	1498
GWHBEIL00000011:4312374-5312374	comp60963_c0_seq1	99.453	1297
GWHBEIL00000011:4312374-5312374	comp857_c0_seq1	99.443	526
GWHBEIL00000011:4312374-5312374	comp65287_c0_seq12	99.443	551
GWHBEIL00000011:4312374-5312374	comp65865_c0_seq3	99.443	552
GWHBEIL00000011:4312374-5312374	comp60626_c0_seq3	99.443	1201
GWHBEIL00000011:4312374-5312374	comp66493_c0_seq6	99.443	1146
GWHBEIL00000011:4312374-5312374	comp66493_c0_seq3	99.443	1147
GWHBEIL00000011:4312374-5312374	comp50446_c0_seq2	99.438	1696
GWHBEIL00000011:4312374-5312374	comp60948_c0_seq5	99.413	531
GWHBEIL00000011:4312374-5312374	comp60948_c0_seq2	99.413	532
GWHBEIL00000011:4312374-5312374	comp66432_c0_seq4	99.413	1148
GWHBEIL00000011:4312374-5312374	comp28986_c0_seq1	99.413	1136
GWHBEIL00000011:4312374-5312374	comp67390_c0_seq20	99.398	405
GWHBEIL00000011:4312374-5312374	comp66823_c0_seq18	99.398	413
GWHBEIL00000011:4312374-5312374	comp67859_c0_seq46	99.398	416
GWHBEIL00000011:4312374-5312374	comp67859_c0_seq25	99.398	421
GWHBEIL00000011:4312374-5312374	comp67316_c0_seq22	99.398	423
GWHBEIL00000011:4312374-5312374	comp63832_c0_seq2	99.398	505
GWHBEIL00000011:4312374-5312374	comp64094_c0_seq9	99.398	526
GWHBEIL00000011:4312374-5312374	comp18816_c0_seq1	99.398	527
GWHBEIL00000011:4312374-5312374	comp67241_c0_seq11	99.398	1117
GWHBEIL00000011:4312374-5312374	comp735589_c0_seq1	99.398	1147
GWHBEIL00000011:4312374-5312374	comp65015_c1_seq33	99.398	1137
GWHBEIL00000011:4312374-5312374	comp62035_c0_seq13	99.398	1593
GWHBEIL00000011:4312374-5312374	comp42997_c0_seq1	99.398	1573
GWHBEIL00000011:4312374-5312374	comp64041_c0_seq5	99.398	1259
GWHBEIL00000011:4312374-5312374	comp67379_c0_seq7	99.398	1550
GWHBEIL00000011:4312374-5312374	comp66117_c0_seq17	99.398	1266
GWHBEIL00000011:4312374-5312374	comp66877_c0_seq38	99.394	637
GWHBEIL00000011:4312374-5312374	comp42637_c0_seq1	99.394	639
GWHBEIL00000011:4312374-5312374	comp67151_c0_seq9	99.394	1235
GWHBEIL00000011:4312374-5312374	comp67151_c0_seq7	99.394	1240
GWHBEIL00000011:4312374-5312374	comp66432_c0_seq1	99.394	1451
GWHBEIL00000011:4312374-5312374	comp64477_c0_seq1	99.394	1446
GWHBEIL00000011:4312374-5312374	comp63984_c1_seq53	99.376	575
GWHBEIL00000011:4312374-5312374	comp63984_c1_seq3	99.376	577
GWHBEIL00000011:4312374-5312374	comp12593_c0_seq1	99.376	1555
GWHBEIL00000011:4312374-5312374	comp53832_c0_seq1	99.376	1208
GWHBEIL00000011:4312374-5312374	comp68155_c1_seq12	99.366	740
GWHBEIL00000011:4312374-5312374	comp51745_c0_seq1	99.366	1566
GWHBEIL00000011:4312374-5312374	comp67428_c0_seq35	99.358	2210
GWHBEIL00000011:4312374-5312374	comp67428_c0_seq5	99.358	2211
GWHBEIL00000011:4312374-5312374	comp67241_c0_seq1	99.358	1323
GWHBEIL00000011:4312374-5312374	comp8966_c0_seq1	99.358	1277
GWHBEIL00000011:4312374-5312374	comp68155_c1_seq15	99.322	1080
GWHBEIL00000011:4312374-5312374	comp66117_c0_seq21	99.322	2290
GWHBEIL00000011:4312374-5312374	comp66823_c0_seq24	99.321	606
GWHBEIL00000011:4312374-5312374	comp67241_c0_seq17	99.321	1080
GWHBEIL00000011:4312374-5312374	comp64577_c0_seq23	99.317	796
GWHBEIL00000011:4312374-5312374	comp65382_c1_seq1	99.317	706
GWHBEIL00000011:4312374-5312374	comp67151_c0_seq39	99.317	1304
GWHBEIL00000011:4312374-5312374	comp37770_c0_seq1	99.317	1818
GWHBEIL00000011:4312374-5312374	comp61790_c0_seq3	99.317	1552
GWHBEIL00000011:4312374-5312374	comp66823_c0_seq7	99.303	1187
GWHBEIL00000011:4312374-5312374	comp39118_c0_seq2	99.303	1180
GWHBEIL00000011:4312374-5312374	comp66791_c1_seq7	99.247	1157
GWHBEIL00000011:4312374-5312374	comp66823_c0_seq8	99.235	1216
GWHBEIL00000011:4312374-5312374	comp67379_c0_seq1	99.235	1202
GWHBEIL00000011:4312374-5312374	comp68155_c1_seq9	99.21	743
GWHBEIL00000011:4312374-5312374	comp66117_c0_seq15	99.21	1343
GWHBEIL00000011:4312374-5312374	comp59400_c0_seq12	99.21	1471
GWHBEIL00000011:4312374-5312374	comp63984_c1_seq21	99.202	642
GWHBEIL00000011:4312374-5312374	comp67151_c0_seq10	99.202	1234
GWHBEIL00000011:4312374-5312374	comp39139_c0_seq1	99.202	1403
GWHBEIL00000011:4312374-5312374	comp62472_c0_seq10	99.199	930
GWHBEIL00000011:4312374-5312374	comp37729_c0_seq2	99.199	1318
GWHBEIL00000011:4312374-5312374	comp67428_c0_seq27	99.187	555
GWHBEIL00000011:4312374-5312374	comp38692_c0_seq2	99.187	556
GWHBEIL00000011:4312374-5312374	comp66117_c0_seq19	99.187	1147
GWHBEIL00000011:4312374-5312374	comp66117_c0_seq6	99.187	1148
GWHBEIL00000011:4312374-5312374	comp57122_c0_seq3	99.185	556
GWHBEIL00000011:4312374-5312374	comp66117_c0_seq2	99.185	1149
GWHBEIL00000011:4312374-5312374	comp65405_c0_seq2	99.179	1026
GWHBEIL00000011:4312374-5312374	comp66791_c1_seq5	99.179	1979
GWHBEIL00000011:4312374-5312374	comp65015_c1_seq25	99.169	1122
GWHBEIL00000011:4312374-5312374	comp63984_c1_seq17	99.134	568
GWHBEIL00000011:4312374-5312374	comp46280_c0_seq2	99.134	1367
GWHBEIL00000011:4312374-5312374	comp68220_c0_seq9	99.129	1331
GWHBEIL00000011:4312374-5312374	comp51935_c0_seq2	99.123	857
GWHBEIL00000011:4312374-5312374	comp65478_c1_seq12	99.123	1872
GWHBEIL00000011:4312374-5312374	comp46207_c0_seq2	99.116	779
GWHBEIL00000011:4312374-5312374	comp66003_c1_seq47	99.116	1275
GWHBEIL00000011:4312374-5312374	comp67613_c0_seq2	99.109	952
GWHBEIL00000011:4312374-5312374	comp60950_c0_seq1	99.109	1905
GWHBEIL00000011:4312374-5312374	comp67140_c0_seq3	99.094	487
GWHBEIL00000011:4312374-5312374	comp56354_c0_seq1	99.094	489
GWHBEIL00000011:4312374-5312374	comp60581_c0_seq16	99.094	491
GWHBEIL00000011:4312374-5312374	comp67466_c0_seq10	99.094	1214
GWHBEIL00000011:4312374-5312374	comp66117_c0_seq7	99.094	1214
GWHBEIL00000011:4312374-5312374	comp67325_c0_seq17	99.094	1216
GWHBEIL00000011:4312374-5312374	comp66791_c1_seq6	99.071	1157
GWHBEIL00000011:4312374-5312374	comp67428_c0_seq1	99.064	1956
GWHBEIL00000011:4312374-5312374	comp67241_c0_seq14	99.064	1306
GWHBEIL00000011:4312374-5312374	comp66791_c1_seq1	99.063	1132
GWHBEIL00000011:4312374-5312374	comp66935_c0_seq8	99.02	583
GWHBEIL00000011:4312374-5312374	comp40164_c0_seq2	99.02	1172
GWHBEIL00000011:4312374-5312374	comp68155_c1_seq5	99.01	352
GWHBEIL00000011:4312374-5312374	comp66823_c0_seq28	99.01	354
GWHBEIL00000011:4312374-5312374	comp731679_c0_seq1	99.01	2214
GWHBEIL00000011:4312374-5312374	comp48176_c0_seq2	99.01	2008
GWHBEIL00000011:4312374-5312374	comp65913_c2_seq18	99.007	581
GWHBEIL00000011:4312374-5312374	comp37729_c0_seq1	99.007	1158
GWHBEIL00000013:39577044-40577044	comp47177_c0_seq1	100	1390
GWHBEIL00000013:39577044-40577044	comp66266_c0_seq1	100	1390
GWHBEIL00000013:39577044-40577044	comp49302_c0_seq3	100	904
GWHBEIL00000013:39577044-40577044	comp67428_c0_seq19	100	905
GWHBEIL00000013:39577044-40577044	comp36456_c0_seq1	100	907
GWHBEIL00000013:39577044-40577044	comp50203_c0_seq3	100	566
GWHBEIL00000013:39577044-40577044	comp50230_c0_seq1	100	537
GWHBEIL00000013:39577044-40577044	comp50234_c0_seq3	100	471
GWHBEIL00000013:39577044-40577044	comp50235_c0_seq1	100	539
GWHBEIL00000013:39577044-40577044	comp50256_c0_seq4	100	473
GWHBEIL00000013:39577044-40577044	comp50256_c0_seq7	100	541
GWHBEIL00000013:39577044-40577044	comp50306_c1_seq1	100	514
GWHBEIL00000013:39577044-40577044	comp50339_c0_seq2	100	410
GWHBEIL00000013:39577044-40577044	comp50358_c0_seq2	100	373
GWHBEIL00000013:39577044-40577044	comp44079_c0_seq2	100	1587
GWHBEIL00000013:39577044-40577044	comp57985_c0_seq3	100	1588
GWHBEIL00000013:39577044-40577044	comp49844_c0_seq2	100	1099
GWHBEIL00000013:39577044-40577044	comp267256_c0_seq1	100	1100
GWHBEIL00000013:39577044-40577044	comp66935_c0_seq5	100	1102
GWHBEIL00000013:39577044-40577044	comp8376_c0_seq1	100	761
GWHBEIL00000013:39577044-40577044	comp66935_c0_seq9	100	732
GWHBEIL00000013:39577044-40577044	comp51854_c0_seq2	100	666
GWHBEIL00000013:39577044-40577044	comp64609_c2_seq6	100	734
GWHBEIL00000013:39577044-40577044	comp61655_c0_seq7	100	668
GWHBEIL00000013:39577044-40577044	comp44079_c0_seq1	100	736
GWHBEIL00000013:39577044-40577044	comp64879_c1_seq15	100	709
GWHBEIL00000013:39577044-40577044	comp62353_c0_seq10	100	605
GWHBEIL00000013:39577044-40577044	comp62353_c0_seq3	100	568
GWHBEIL00000013:39577044-40577044	comp63420_c0_seq3	100	1308
GWHBEIL00000013:39577044-40577044	comp63420_c0_seq1	100	721
GWHBEIL00000013:39577044-40577044	comp62353_c0_seq21	100	646
GWHBEIL00000013:39577044-40577044	comp66250_c0_seq10	100	660
GWHBEIL00000013:39577044-40577044	comp66823_c0_seq3	100	739
GWHBEIL00000013:39577044-40577044	comp63984_c1_seq42	100	969
GWHBEIL00000013:39577044-40577044	comp63984_c1_seq7	100	662
GWHBEIL00000013:39577044-40577044	comp46207_c0_seq3	100	666
GWHBEIL00000013:39577044-40577044	comp63830_c0_seq6	100	669
GWHBEIL00000013:39577044-40577044	comp60581_c0_seq17	100	673
GWHBEIL00000013:39577044-40577044	comp42435_c0_seq1	100	676
GWHBEIL00000013:39577044-40577044	comp65260_c0_seq7	100	678
GWHBEIL00000013:39577044-40577044	comp58612_c0_seq2	100	961
GWHBEIL00000013:39577044-40577044	comp54344_c0_seq1	100	963
GWHBEIL00000013:39577044-40577044	comp54197_c0_seq1	100	618
GWHBEIL00000013:39577044-40577044	comp863780_c0_seq1	100	619
GWHBEIL00000013:39577044-40577044	comp61815_c0_seq2	100	620
GWHBEIL00000013:39577044-40577044	comp63673_c0_seq1	100	947
GWHBEIL00000013:39577044-40577044	comp46880_c0_seq1	100	771
GWHBEIL00000013:39577044-40577044	comp67390_c0_seq7	100	912
GWHBEIL00000013:39577044-40577044	comp62472_c0_seq11	100	907
GWHBEIL00000013:39577044-40577044	comp713293_c0_seq1	100	908
GWHBEIL00000013:39577044-40577044	comp64902_c0_seq11	100	908
GWHBEIL00000013:39577044-40577044	comp64902_c0_seq8	100	894
GWHBEIL00000013:39577044-40577044	comp64902_c0_seq6	100	895
GWHBEIL00000013:39577044-40577044	comp24668_c0_seq2	100	775
GWHBEIL00000013:39577044-40577044	comp457402_c0_seq1	100	867
GWHBEIL00000013:39577044-40577044	comp58644_c0_seq4	100	868
GWHBEIL00000013:39577044-40577044	comp67225_c0_seq11	100	869
GWHBEIL00000013:39577044-40577044	comp66823_c0_seq14	100	870
GWHBEIL00000013:39577044-40577044	comp66935_c0_seq6	100	805
GWHBEIL00000013:39577044-40577044	comp543278_c0_seq1	100	806
GWHBEIL00000013:39577044-40577044	comp63616_c0_seq3	100	854
GWHBEIL00000013:39577044-40577044	comp66823_c0_seq25	100	849
GWHBEIL00000013:39577044-40577044	comp67225_c0_seq12	100	837
GWHBEIL00000013:39577044-40577044	comp67225_c0_seq5	100	838
GWHBEIL00000013:39577044-40577044	comp66823_c0_seq1	100	839
GWHBEIL00000013:39577044-40577044	comp62839_c0_seq21	100	840
GWHBEIL00000013:39577044-40577044	comp58340_c0_seq7	100	828
GWHBEIL00000013:39577044-40577044	comp68052_c0_seq4	100	829
GWHBEIL00000013:39577044-40577044	comp50508_c0_seq2	100	796
GWHBEIL00000013:39577044-40577044	comp1450750_c0_seq1	100	798
GWHBEIL00000013:39577044-40577044	comp501416_c0_seq1	100	821
GWHBEIL00000013:39577044-40577044	comp64669_c1_seq3	100	818
GWHBEIL00000013:39577044-40577044	comp54344_c0_seq5	100	817
GWHBEIL00000013:39577044-40577044	comp738193_c0_seq1	100	818
GWHBEIL00000013:39577044-40577044	comp58340_c0_seq3	100	819
GWHBEIL00000013:39577044-40577044	comp40116_c0_seq1	100	820
GWHBEIL00000013:39577044-40577044	comp66935_c0_seq20	100	821
GWHBEIL00000013:39577044-40577044	comp36456_c0_seq1	100	810
GWHBEIL00000013:39577044-40577044	comp67316_c0_seq12	100	812
GWHBEIL00000013:39577044-40577044	comp67316_c0_seq1	100	805
GWHBEIL00000013:39577044-40577044	comp58340_c0_seq13	100	791
GWHBEIL00000013:39577044-40577044	comp3123_c0_seq1	100	792
GWHBEIL00000013:39577044-40577044	comp66935_c0_seq3	100	780
GWHBEIL00000013:39577044-40577044	comp62839_c0_seq33	100	781
GWHBEIL00000013:39577044-40577044	comp62839_c0_seq29	100	776
GWHBEIL00000013:39577044-40577044	comp62839_c0_seq24	100	774
GWHBEIL00000013:39577044-40577044	comp62839_c0_seq11	100	775
GWHBEIL00000013:39577044-40577044	comp62839_c0_seq4	100	762
GWHBEIL00000013:39577044-40577044	comp51634_c0_seq2	100	764
GWHBEIL00000013:39577044-40577044	comp68109_c1_seq22	100	762
GWHBEIL00000013:39577044-40577044	comp68109_c1_seq16	100	762
GWHBEIL00000013:39577044-40577044	comp68109_c1_seq14	100	763
GWHBEIL00000013:39577044-40577044	comp68109_c1_seq9	100	751
GWHBEIL00000013:39577044-40577044	comp68109_c1_seq7	100	752
GWHBEIL00000013:39577044-40577044	comp68109_c1_seq6	100	753
GWHBEIL00000013:39577044-40577044	comp68109_c1_seq1	100	740
GWHBEIL00000013:39577044-40577044	comp65253_c0_seq6	100	741
GWHBEIL00000013:39577044-40577044	comp68052_c0_seq5	100	761
GWHBEIL00000013:39577044-40577044	comp67094_c0_seq12	100	761
GWHBEIL00000013:39577044-40577044	comp57985_c0_seq2	100	751
GWHBEIL00000013:39577044-40577044	comp55164_c0_seq1	100	736
GWHBEIL00000013:39577044-40577044	comp851148_c0_seq1	100	756
GWHBEIL00000013:39577044-40577044	comp54039_c0_seq3	100	1300
GWHBEIL00000013:39577044-40577044	comp67352_c2_seq20	100	928
GWHBEIL00000013:39577044-40577044	comp549413_c0_seq1	100	1303
GWHBEIL00000013:39577044-40577044	comp64211_c0_seq6	100	1201
GWHBEIL00000013:39577044-40577044	comp64211_c0_seq4	100	1051
GWHBEIL00000013:39577044-40577044	comp623622_c0_seq1	100	834
GWHBEIL00000013:39577044-40577044	comp64068_c1_seq1	100	935
GWHBEIL00000013:39577044-40577044	comp729320_c0_seq1	100	899
GWHBEIL00000013:39577044-40577044	comp66935_c0_seq4	100	901
GWHBEIL00000013:39577044-40577044	comp44683_c0_seq1	100	1837
GWHBEIL00000013:39577044-40577044	comp66935_c0_seq21	100	1802
GWHBEIL00000013:39577044-40577044	comp355072_c0_seq1	100	1583
GWHBEIL00000013:39577044-40577044	comp59131_c3_seq3	100	1348
GWHBEIL00000013:39577044-40577044	comp28453_c0_seq2	100	1326
GWHBEIL00000013:39577044-40577044	comp581347_c0_seq1	100	1253
GWHBEIL00000013:39577044-40577044	comp66081_c0_seq4	100	1174
GWHBEIL00000013:39577044-40577044	comp61316_c0_seq6	100	1151
GWHBEIL00000013:39577044-40577044	comp59361_c0_seq1	100	801
GWHBEIL00000013:39577044-40577044	comp66081_c0_seq2	100	1154
GWHBEIL00000013:39577044-40577044	comp67636_c1_seq5	100	1157
GWHBEIL00000013:39577044-40577044	comp65993_c0_seq1	100	1159
GWHBEIL00000013:39577044-40577044	comp61824_c0_seq2	100	1164
GWHBEIL00000013:39577044-40577044	comp66081_c0_seq1	100	817
GWHBEIL00000013:39577044-40577044	comp65993_c0_seq3	100	1164
GWHBEIL00000013:39577044-40577044	comp60101_c0_seq6	100	973
GWHBEIL00000013:39577044-40577044	comp60101_c0_seq2	100	1170
GWHBEIL00000013:39577044-40577044	comp61060_c0_seq7	100	1075
GWHBEIL00000013:39577044-40577044	comp61316_c0_seq3	100	868
GWHBEIL00000013:39577044-40577044	comp46004_c0_seq1	100	964
GWHBEIL00000013:39577044-40577044	comp63459_c0_seq5	100	833
GWHBEIL00000013:39577044-40577044	comp63459_c0_seq2	100	1156
GWHBEIL00000013:39577044-40577044	comp63459_c0_seq4	100	1136
GWHBEIL00000013:39577044-40577044	comp65993_c0_seq6	100	1139
GWHBEIL00000013:39577044-40577044	comp65993_c0_seq8	100	1122
GWHBEIL00000013:39577044-40577044	comp61878_c0_seq2	100	1095
GWHBEIL00000013:39577044-40577044	comp61790_c0_seq1	100	1104
GWHBEIL00000013:39577044-40577044	comp56191_c0_seq1	100	1098
GWHBEIL00000013:39577044-40577044	comp61060_c0_seq1	100	1102
GWHBEIL00000013:39577044-40577044	comp67466_c0_seq2	100	1098
GWHBEIL00000013:39577044-40577044	comp66117_c0_seq3	100	976
GWHBEIL00000013:39577044-40577044	comp61316_c0_seq4	100	892
GWHBEIL00000013:39577044-40577044	comp61316_c0_seq2	100	1068
GWHBEIL00000013:39577044-40577044	comp63051_c0_seq9	100	1070
GWHBEIL00000013:39577044-40577044	comp63051_c0_seq7	100	1006
GWHBEIL00000013:39577044-40577044	comp63051_c0_seq6	100	1007
GWHBEIL00000013:39577044-40577044	comp63051_c0_seq3	100	1055
GWHBEIL00000013:39577044-40577044	comp63051_c0_seq1	100	1056
GWHBEIL00000013:39577044-40577044	comp65993_c0_seq5	100	1049
GWHBEIL00000013:39577044-40577044	comp64384_c0_seq1	100	1038
GWHBEIL00000013:39577044-40577044	comp62231_c0_seq10	100	1041
GWHBEIL00000013:39577044-40577044	comp59750_c0_seq1	100	1029
GWHBEIL00000013:39577044-40577044	comp64864_c0_seq16	100	1030
GWHBEIL00000013:39577044-40577044	comp62259_c0_seq12	100	1035
GWHBEIL00000013:39577044-40577044	comp62035_c0_seq8	100	999
GWHBEIL00000013:39577044-40577044	comp65049_c0_seq5	100	1022
GWHBEIL00000013:39577044-40577044	comp65049_c0_seq2	100	1019
GWHBEIL00000013:39577044-40577044	comp66117_c0_seq18	100	1020
GWHBEIL00000013:39577044-40577044	comp66117_c0_seq24	100	1021
GWHBEIL00000013:39577044-40577044	comp65993_c0_seq7	100	1018
GWHBEIL00000013:39577044-40577044	comp65049_c0_seq1	100	1020
GWHBEIL00000013:39577044-40577044	comp62231_c0_seq2	100	1022
GWHBEIL00000013:39577044-40577044	comp59750_c0_seq7	100	1011
GWHBEIL00000013:39577044-40577044	comp60963_c0_seq2	100	1013
GWHBEIL00000013:39577044-40577044	comp65049_c0_seq7	100	887
GWHBEIL00000013:39577044-40577044	comp62035_c0_seq2	100	1003
GWHBEIL00000013:39577044-40577044	comp67092_c1_seq6	100	992
GWHBEIL00000013:39577044-40577044	comp67092_c1_seq3	100	1002
GWHBEIL00000013:39577044-40577044	comp68103_c1_seq16	100	993
GWHBEIL00000013:39577044-40577044	comp65049_c0_seq4	100	981
GWHBEIL00000013:39577044-40577044	comp67199_c0_seq15	100	982
GWHBEIL00000013:39577044-40577044	comp67199_c0_seq8	100	975
GWHBEIL00000013:39577044-40577044	comp67199_c0_seq7	100	976
GWHBEIL00000013:39577044-40577044	comp64041_c2_seq5	100	901
GWHBEIL00000013:39577044-40577044	comp66003_c1_seq37	100	965
GWHBEIL00000013:39577044-40577044	comp67241_c0_seq6	100	979
GWHBEIL00000013:39577044-40577044	comp64706_c0_seq2	100	963
GWHBEIL00000013:39577044-40577044	comp66117_c0_seq14	100	964
GWHBEIL00000013:39577044-40577044	comp62259_c0_seq7	100	959
GWHBEIL00000013:39577044-40577044	comp64477_c0_seq14	100	928
GWHBEIL00000013:39577044-40577044	comp64477_c0_seq12	100	947
GWHBEIL00000013:39577044-40577044	comp64477_c0_seq11	100	948
GWHBEIL00000013:39577044-40577044	comp64477_c0_seq10	100	922
GWHBEIL00000013:39577044-40577044	comp64477_c0_seq7	100	3601
GWHBEIL00000013:39577044-40577044	comp64477_c0_seq3	100	1495
GWHBEIL00000013:39577044-40577044	comp59198_c0_seq2	100	1123
GWHBEIL00000013:39577044-40577044	comp59198_c0_seq1	100	1498
GWHBEIL00000013:39577044-40577044	comp64754_c1_seq40	100	1396
GWHBEIL00000013:39577044-40577044	comp68250_c0_seq4	100	1246
GWHBEIL00000013:39577044-40577044	comp67379_c0_seq17	100	1029
GWHBEIL00000013:39577044-40577044	comp60626_c0_seq1	100	1130
GWHBEIL00000013:39577044-40577044	comp925513_c0_seq1	100	1094
GWHBEIL00000013:39577044-40577044	comp67379_c0_seq10	100	1096
GWHBEIL00000013:39577044-40577044	comp66911_c1_seq14	100	2032
GWHBEIL00000013:39577044-40577044	comp63227_c0_seq3	100	1997
GWHBEIL00000013:39577044-40577044	comp932611_c0_seq1	100	1778
GWHBEIL00000013:39577044-40577044	comp55209_c0_seq1	100	1543
GWHBEIL00000013:39577044-40577044	comp63663_c0_seq24	100	1521
GWHBEIL00000013:39577044-40577044	comp618291_c0_seq1	100	1448
GWHBEIL00000013:39577044-40577044	comp57158_c0_seq3	100	1369
GWHBEIL00000013:39577044-40577044	comp66117_c0_seq4	100	1346
GWHBEIL00000013:39577044-40577044	comp55172_c0_seq3	100	996
GWHBEIL00000013:39577044-40577044	comp25921_c0_seq2	100	1349
GWHBEIL00000013:39577044-40577044	comp52435_c0_seq6	100	1352
GWHBEIL00000013:39577044-40577044	comp59750_c0_seq3	100	1354
GWHBEIL00000013:39577044-40577044	comp36873_c0_seq1	100	1359
GWHBEIL00000013:39577044-40577044	comp53874_c0_seq2	100	1012
GWHBEIL00000013:39577044-40577044	comp62259_c0_seq13	100	1359
GWHBEIL00000013:39577044-40577044	comp62259_c0_seq10	100	1168
GWHBEIL00000013:39577044-40577044	comp62259_c0_seq6	100	1365
GWHBEIL00000013:39577044-40577044	comp49931_c0_seq1	100	1270
GWHBEIL00000013:39577044-40577044	comp64041_c0_seq8	100	1063
GWHBEIL00000013:39577044-40577044	comp66250_c0_seq42	99.878	1073
GWHBEIL00000013:39577044-40577044	comp8797_c0_seq1	99.878	1422
GWHBEIL00000013:39577044-40577044	comp63944_c0_seq13	99.878	1617
GWHBEIL00000013:39577044-40577044	comp60363_c0_seq7	99.865	996
GWHBEIL00000013:39577044-40577044	comp59131_c3_seq2	99.865	1325
GWHBEIL00000013:39577044-40577044	comp414317_c0_seq1	99.865	1520
GWHBEIL00000013:39577044-40577044	comp63984_c1_seq46	99.863	989
GWHBEIL00000013:39577044-40577044	comp63616_c0_seq11	99.863	1300
GWHBEIL00000013:39577044-40577044	comp63663_c0_seq9	99.863	1495
GWHBEIL00000013:39577044-40577044	comp63420_c0_seq9	99.854	1601
GWHBEIL00000013:39577044-40577044	comp46302_c0_seq1	99.854	2352
GWHBEIL00000013:39577044-40577044	comp67241_c0_seq9	99.854	2547
GWHBEIL00000013:39577044-40577044	comp63984_c1_seq9	99.853	947
GWHBEIL00000013:39577044-40577044	comp63984_c1_seq1	99.853	950
GWHBEIL00000013:39577044-40577044	comp6094_c0_seq1	99.853	951
GWHBEIL00000013:39577044-40577044	comp62472_c0_seq5	99.853	953
GWHBEIL00000013:39577044-40577044	comp60819_c1_seq13	99.853	954
GWHBEIL00000013:39577044-40577044	comp63122_c0_seq3	99.853	956
GWHBEIL00000013:39577044-40577044	comp66935_c0_seq16	99.853	958
GWHBEIL00000013:39577044-40577044	comp58612_c0_seq3	99.853	961
GWHBEIL00000013:39577044-40577044	comp61109_c0_seq5	99.853	963
GWHBEIL00000013:39577044-40577044	comp42435_c0_seq2	99.853	966
GWHBEIL00000013:39577044-40577044	comp63712_c0_seq3	99.853	968
GWHBEIL00000013:39577044-40577044	comp65720_c0_seq3	99.853	1170
GWHBEIL00000013:39577044-40577044	comp61011_c0_seq1	99.853	1176
GWHBEIL00000013:39577044-40577044	comp62223_c0_seq1	99.853	1177
GWHBEIL00000013:39577044-40577044	comp65993_c0_seq9	99.853	1148
GWHBEIL00000013:39577044-40577044	comp62775_c2_seq1	99.853	863
GWHBEIL00000013:39577044-40577044	comp51320_c0_seq1	99.853	1151
GWHBEIL00000013:39577044-40577044	comp60101_c0_seq8	99.853	867
GWHBEIL00000013:39577044-40577044	comp67636_c1_seq6	99.853	870
GWHBEIL00000013:39577044-40577044	comp67636_c1_seq3	99.853	809
GWHBEIL00000013:39577044-40577044	comp60090_c0_seq1	99.853	812
GWHBEIL00000013:39577044-40577044	comp61824_c0_seq1	99.853	877
GWHBEIL00000013:39577044-40577044	comp65227_c0_seq10	99.853	1365
GWHBEIL00000013:39577044-40577044	comp61232_c0_seq4	99.853	1371
GWHBEIL00000013:39577044-40577044	comp61232_c0_seq1	99.853	1372
GWHBEIL00000013:39577044-40577044	comp66586_c0_seq6	99.853	1343
GWHBEIL00000013:39577044-40577044	comp66586_c0_seq3	99.853	1058
GWHBEIL00000013:39577044-40577044	comp68220_c0_seq7	99.853	1346
GWHBEIL00000013:39577044-40577044	comp65227_c0_seq4	99.853	1062
GWHBEIL00000013:39577044-40577044	comp65227_c0_seq8	99.853	1065
GWHBEIL00000013:39577044-40577044	comp52435_c0_seq5	99.853	1004
GWHBEIL00000013:39577044-40577044	comp63227_c0_seq1	99.853	1007
GWHBEIL00000013:39577044-40577044	comp63410_c0_seq2	99.853	1072
GWHBEIL00000013:39577044-40577044	comp67390_c0_seq23	99.837	921
GWHBEIL00000013:39577044-40577044	comp63459_c0_seq1	99.837	972
GWHBEIL00000013:39577044-40577044	comp63420_c0_seq2	99.812	1300
GWHBEIL00000013:39577044-40577044	comp68001_c0_seq17	99.812	1818
GWHBEIL00000013:39577044-40577044	comp64754_c1_seq4	99.812	2013
GWHBEIL00000013:39577044-40577044	comp60581_c0_seq15	99.807	1782
GWHBEIL00000013:39577044-40577044	comp49002_c0_seq2	99.807	784
GWHBEIL00000013:39577044-40577044	comp59750_c0_seq6	99.807	979
GWHBEIL00000013:39577044-40577044	comp67094_c0_seq11	99.804	844
GWHBEIL00000013:39577044-40577044	comp68233_c0_seq5	99.804	1050
GWHBEIL00000013:39577044-40577044	comp60581_c0_seq11	99.793	503
GWHBEIL00000013:39577044-40577044	comp66044_c0_seq3	99.793	504
GWHBEIL00000013:39577044-40577044	comp66044_c0_seq2	99.793	505
GWHBEIL00000013:39577044-40577044	comp66044_c0_seq1	99.793	506
GWHBEIL00000013:39577044-40577044	comp67995_c2_seq1	99.793	507
GWHBEIL00000013:39577044-40577044	comp64879_c1_seq14	99.793	698
GWHBEIL00000013:39577044-40577044	comp727607_c0_seq1	99.793	699
GWHBEIL00000013:39577044-40577044	comp49844_c0_seq1	99.793	700
GWHBEIL00000013:39577044-40577044	comp62353_c0_seq23	99.793	701
GWHBEIL00000013:39577044-40577044	comp62353_c0_seq16	99.793	702
GWHBEIL00000013:39577044-40577044	comp60363_c0_seq2	99.793	869
GWHBEIL00000013:39577044-40577044	comp61655_c0_seq3	99.793	946
GWHBEIL00000013:39577044-40577044	comp66960_c0_seq6	99.793	937
GWHBEIL00000013:39577044-40577044	comp65287_c0_seq24	99.793	927
GWHBEIL00000013:39577044-40577044	comp64902_c0_seq10	99.793	881
GWHBEIL00000013:39577044-40577044	comp67379_c0_seq13	99.793	1064
GWHBEIL00000013:39577044-40577044	comp67379_c0_seq2	99.793	1141
GWHBEIL00000013:39577044-40577044	comp66432_c0_seq10	99.793	1132
GWHBEIL00000013:39577044-40577044	comp66432_c0_seq9	99.793	1122
GWHBEIL00000013:39577044-40577044	comp66432_c0_seq5	99.793	1076
GWHBEIL00000013:39577044-40577044	comp11732_c0_seq1	99.79	818
GWHBEIL00000013:39577044-40577044	comp784324_c0_seq1	99.79	819
GWHBEIL00000013:39577044-40577044	comp748167_c0_seq1	99.79	820
GWHBEIL00000013:39577044-40577044	comp64864_c0_seq6	99.79	1038
GWHBEIL00000013:39577044-40577044	comp61060_c0_seq9	99.79	1033
GWHBEIL00000013:39577044-40577044	comp68103_c1_seq17	99.79	997
GWHBEIL00000013:39577044-40577044	comp66707_c0_seq4	99.775	802
GWHBEIL00000013:39577044-40577044	comp62507_c0_seq1	99.775	883
GWHBEIL00000013:39577044-40577044	comp67989_c0_seq15	99.771	1124
GWHBEIL00000013:39577044-40577044	comp61815_c0_seq7	99.771	748
GWHBEIL00000013:39577044-40577044	comp63663_c0_seq8	99.771	943
GWHBEIL00000013:39577044-40577044	comp67090_c0_seq8	99.764	1099
GWHBEIL00000013:39577044-40577044	comp296147_c0_seq1	99.764	750
GWHBEIL00000013:39577044-40577044	comp63944_c0_seq18	99.764	945
GWHBEIL00000013:39577044-40577044	comp64639_c0_seq5	99.722	388
GWHBEIL00000013:39577044-40577044	comp62353_c0_seq6	99.722	583
GWHBEIL00000013:39577044-40577044	comp39626_c0_seq1	99.722	900
GWHBEIL00000013:39577044-40577044	comp66117_c0_seq10	99.722	1095
GWHBEIL00000013:39577044-40577044	comp63984_c1_seq26	99.719	973
GWHBEIL00000013:39577044-40577044	comp63984_c1_seq24	99.719	974
GWHBEIL00000013:39577044-40577044	comp63984_c1_seq23	99.719	975
GWHBEIL00000013:39577044-40577044	comp63984_c1_seq20	99.719	976
GWHBEIL00000013:39577044-40577044	comp1029113_c0_seq1	99.719	861
GWHBEIL00000013:39577044-40577044	comp60581_c0_seq20	99.719	1197
GWHBEIL00000013:39577044-40577044	comp291668_c0_seq1	99.719	940
GWHBEIL00000013:39577044-40577044	comp29029_c0_seq1	99.719	1190
GWHBEIL00000013:39577044-40577044	comp61232_c0_seq12	99.719	1056
GWHBEIL00000013:39577044-40577044	comp61232_c0_seq6	99.719	1392
GWHBEIL00000013:39577044-40577044	comp61232_c0_seq3	99.719	1135
GWHBEIL00000013:39577044-40577044	comp57158_c0_seq2	99.719	1385
GWHBEIL00000013:39577044-40577044	comp63984_c1_seq10	99.708	950
GWHBEIL00000013:39577044-40577044	comp65720_c0_seq4	99.708	1192
GWHBEIL00000013:39577044-40577044	comp57158_c0_seq1	99.708	1387
GWHBEIL00000013:39577044-40577044	comp61655_c0_seq2	99.705	969
GWHBEIL00000013:39577044-40577044	comp64246_c0_seq1	99.705	819
GWHBEIL00000013:39577044-40577044	comp65227_c0_seq2	99.705	1014
GWHBEIL00000013:39577044-40577044	comp67316_c0_seq23	99.697	632
GWHBEIL00000013:39577044-40577044	comp58147_c0_seq2	99.697	819
GWHBEIL00000013:39577044-40577044	comp68103_c1_seq9	99.697	1014
GWHBEIL00000013:39577044-40577044	comp62353_c0_seq13	99.689	1208
GWHBEIL00000013:39577044-40577044	comp62353_c0_seq8	99.689	1210
GWHBEIL00000013:39577044-40577044	comp67995_c2_seq10	99.689	1509
GWHBEIL00000013:39577044-40577044	comp62734_c0_seq7	99.689	922
GWHBEIL00000013:39577044-40577044	comp61232_c0_seq15	99.689	1704
GWHBEIL00000013:39577044-40577044	comp61232_c0_seq2	99.689	1117
GWHBEIL00000013:39577044-40577044	comp66823_c0_seq20	99.647	1929
GWHBEIL00000013:39577044-40577044	comp64202_c0_seq1	99.647	806
GWHBEIL00000013:39577044-40577044	comp64246_c0_seq3	99.647	1001
GWHBEIL00000013:39577044-40577044	comp40407_c0_seq1	99.622	855
GWHBEIL00000013:39577044-40577044	comp67241_c0_seq16	99.622	1069
GWHBEIL00000013:39577044-40577044	comp36387_c0_seq1	99.62	532
GWHBEIL00000013:39577044-40577044	comp68052_c0_seq1	99.62	727
GWHBEIL00000013:39577044-40577044	comp1321560_c0_seq1	99.62	737
GWHBEIL00000013:39577044-40577044	comp64477_c0_seq9	99.62	923
GWHBEIL00000013:39577044-40577044	comp523672_c0_seq1	99.615	848
GWHBEIL00000013:39577044-40577044	comp63051_c0_seq8	99.615	1071
GWHBEIL00000013:39577044-40577044	comp64068_c0_seq18	99.61	531
GWHBEIL00000013:39577044-40577044	comp66510_c1_seq6	99.61	726
GWHBEIL00000013:39577044-40577044	comp279637_c0_seq1	99.61	933
GWHBEIL00000013:39577044-40577044	comp67379_c0_seq6	99.61	1128
GWHBEIL00000013:39577044-40577044	comp54344_c0_seq3	99.573	1636
GWHBEIL00000013:39577044-40577044	comp18076_c0_seq1	99.573	2606
GWHBEIL00000013:39577044-40577044	comp49160_c2_seq1	99.573	2801
GWHBEIL00000013:39577044-40577044	comp48630_c0_seq3	99.571	485
GWHBEIL00000013:39577044-40577044	comp65865_c0_seq5	99.571	680
GWHBEIL00000013:39577044-40577044	comp67540_c2_seq3	99.571	867
GWHBEIL00000013:39577044-40577044	comp67241_c0_seq15	99.571	1062
GWHBEIL00000013:39577044-40577044	comp63420_c0_seq12	99.567	1617
GWHBEIL00000013:39577044-40577044	comp63830_c0_seq9	99.567	2607
GWHBEIL00000013:39577044-40577044	comp55172_c0_seq1	99.567	2802
GWHBEIL00000013:39577044-40577044	comp63420_c0_seq4	99.548	1341
GWHBEIL00000013:39577044-40577044	comp53990_c0_seq1	99.548	1894
GWHBEIL00000013:39577044-40577044	comp61232_c0_seq5	99.548	2089
GWHBEIL00000013:39577044-40577044	comp67316_c0_seq21	99.54	955
GWHBEIL00000013:39577044-40577044	comp49912_c0_seq1	99.54	820
GWHBEIL00000013:39577044-40577044	comp68103_c1_seq5	99.54	1015
GWHBEIL00000013:39577044-40577044	comp65260_c0_seq5	99.517	1276
GWHBEIL00000013:39577044-40577044	comp48562_c0_seq1	99.517	1612
GWHBEIL00000013:39577044-40577044	comp55172_c0_seq2	99.517	1807
GWHBEIL00000013:39577044-40577044	comp64902_c0_seq4	99.492	903
GWHBEIL00000013:39577044-40577044	comp67241_c0_seq8	99.492	1113
GWHBEIL00000013:39577044-40577044	comp67390_c0_seq24	99.485	897
GWHBEIL00000013:39577044-40577044	comp64041_c2_seq4	99.485	1108
GWHBEIL00000013:39577044-40577044	comp65287_c0_seq16	99.484	874
GWHBEIL00000013:39577044-40577044	comp67316_c0_seq5	99.484	897
GWHBEIL00000013:39577044-40577044	comp67802_c1_seq6	99.484	1169
GWHBEIL00000013:39577044-40577044	comp67241_c0_seq18	99.484	1109
GWHBEIL00000013:39577044-40577044	comp67241_c0_seq19	99.484	1364
GWHBEIL00000013:39577044-40577044	comp68109_c1_seq5	99.474	758
GWHBEIL00000013:39577044-40577044	comp64706_c0_seq1	99.474	963
GWHBEIL00000013:39577044-40577044	comp65913_c2_seq9	99.464	667
GWHBEIL00000013:39577044-40577044	comp24668_c0_seq1	99.464	691
GWHBEIL00000013:39577044-40577044	comp68109_c1_seq4	99.464	752
GWHBEIL00000013:39577044-40577044	comp67802_c1_seq12	99.464	1162
GWHBEIL00000013:39577044-40577044	comp61878_c0_seq1	99.464	1096
GWHBEIL00000013:39577044-40577044	comp37920_c0_seq1	99.464	977
GWHBEIL00000013:39577044-40577044	comp60013_c0_seq7	99.464	1357
GWHBEIL00000013:39577044-40577044	comp562938_c0_seq1	99.462	1178
GWHBEIL00000013:39577044-40577044	comp61815_c0_seq13	99.462	1476
GWHBEIL00000013:39577044-40577044	comp63410_c0_seq1	99.462	1671
GWHBEIL00000013:39577044-40577044	comp429081_c0_seq1	99.453	1693
GWHBEIL00000013:39577044-40577044	comp49002_c0_seq1	99.453	769
GWHBEIL00000013:39577044-40577044	comp67379_c0_seq4	99.453	964
GWHBEIL00000013:39577044-40577044	comp62839_c0_seq38	99.443	721
GWHBEIL00000013:39577044-40577044	comp32958_c1_seq2	99.443	746
GWHBEIL00000013:39577044-40577044	comp32958_c1_seq1	99.443	747
GWHBEIL00000013:39577044-40577044	comp65049_c0_seq6	99.443	1006
GWHBEIL00000013:39577044-40577044	comp65944_c1_seq1	99.443	951
GWHBEIL00000013:39577044-40577044	comp48918_c0_seq1	99.443	952
GWHBEIL00000013:39577044-40577044	comp67859_c0_seq16	99.438	550
GWHBEIL00000013:39577044-40577044	comp63830_c0_seq1	99.438	745
GWHBEIL00000013:39577044-40577044	comp1336547_c0_seq1	99.438	962
GWHBEIL00000013:39577044-40577044	comp63227_c0_seq4	99.438	1157
GWHBEIL00000013:39577044-40577044	comp48562_c0_seq2	99.413	726
GWHBEIL00000013:39577044-40577044	comp52694_c0_seq3	99.413	727
GWHBEIL00000013:39577044-40577044	comp62259_c0_seq4	99.413	953
GWHBEIL00000013:39577044-40577044	comp62259_c0_seq3	99.413	941
GWHBEIL00000013:39577044-40577044	comp63984_c1_seq6	99.398	600
GWHBEIL00000013:39577044-40577044	comp52694_c0_seq1	99.398	608
GWHBEIL00000013:39577044-40577044	comp60581_c0_seq13	99.398	611
GWHBEIL00000013:39577044-40577044	comp61627_c0_seq11	99.398	616
GWHBEIL00000013:39577044-40577044	comp67316_c0_seq8	99.398	618
GWHBEIL00000013:39577044-40577044	comp60811_c0_seq3	99.398	700
GWHBEIL00000013:39577044-40577044	comp629386_c0_seq1	99.398	721
GWHBEIL00000013:39577044-40577044	comp67771_c0_seq9	99.398	722
GWHBEIL00000013:39577044-40577044	comp66081_c0_seq3	99.398	1175
GWHBEIL00000013:39577044-40577044	comp65993_c0_seq2	99.398	1152
GWHBEIL00000013:39577044-40577044	comp67636_c1_seq8	99.398	1155
GWHBEIL00000013:39577044-40577044	comp60101_c0_seq4	99.398	874
GWHBEIL00000013:39577044-40577044	comp60101_c0_seq3	99.398	1162
GWHBEIL00000013:39577044-40577044	comp67199_c0_seq19	99.398	922
GWHBEIL00000013:39577044-40577044	comp57161_c0_seq1	99.398	952
GWHBEIL00000013:39577044-40577044	comp64477_c0_seq16	99.398	942
GWHBEIL00000013:39577044-40577044	comp61232_c0_seq18	99.398	1370
GWHBEIL00000013:39577044-40577044	comp68220_c0_seq5	99.398	1347
GWHBEIL00000013:39577044-40577044	comp65227_c0_seq9	99.398	1350
GWHBEIL00000013:39577044-40577044	comp60376_c0_seq3	99.398	1069
GWHBEIL00000013:39577044-40577044	comp67466_c0_seq1	99.398	1357
GWHBEIL00000013:39577044-40577044	comp58340_c0_seq4	99.394	832
GWHBEIL00000013:39577044-40577044	comp6094_c0_seq2	99.394	834
GWHBEIL00000013:39577044-40577044	comp57948_c0_seq1	99.394	1040
GWHBEIL00000013:39577044-40577044	comp62231_c0_seq3	99.394	1045
GWHBEIL00000013:39577044-40577044	comp63712_c0_seq41	99.376	770
GWHBEIL00000013:39577044-40577044	comp63616_c0_seq2	99.376	772
GWHBEIL00000013:39577044-40577044	comp60101_c0_seq7	99.376	879
GWHBEIL00000013:39577044-40577044	comp64246_c0_seq2	99.376	1167
GWHBEIL00000013:39577044-40577044	comp63227_c0_seq2	99.376	1074
GWHBEIL00000013:39577044-40577044	comp65227_c0_seq7	99.376	1362
GWHBEIL00000013:39577044-40577044	comp67316_c0_seq17	99.366	935
GWHBEIL00000013:39577044-40577044	comp68103_c1_seq11	99.366	821
GWHBEIL00000013:39577044-40577044	comp68103_c1_seq1	99.366	1016
GWHBEIL00000013:39577044-40577044	comp62353_c0_seq1	99.358	2405
GWHBEIL00000013:39577044-40577044	comp66044_c0_seq17	99.358	2406
GWHBEIL00000013:39577044-40577044	comp58340_c0_seq5	99.94	892
GWHBEIL00000013:39577044-40577044	comp66823_c0_seq27	99.358	902
GWHBEIL00000013:39577044-40577044	comp65253_c0_seq1	99.358	903
GWHBEIL00000013:39577044-40577044	comp57901_c0_seq1	99.358	1097
GWHBEIL00000013:39577044-40577044	comp68250_c0_seq6	99.358	1098
GWHBEIL00000013:39577044-40577044	comp62353_c0_seq14	99.322	1275
GWHBEIL00000013:39577044-40577044	comp50247_c0_seq1	99.322	1542
GWHBEIL00000013:39577044-40577044	comp64864_c0_seq14	99.322	1737
GWHBEIL00000013:39577044-40577044	comp66823_c0_seq9	99.321	801
GWHBEIL00000013:39577044-40577044	comp50726_c0_seq6	99.321	885
GWHBEIL00000013:39577044-40577044	comp63984_c1_seq44	99.317	991
GWHBEIL00000013:39577044-40577044	comp67390_c0_seq22	99.317	901
GWHBEIL00000013:39577044-40577044	comp59833_c0_seq5	99.317	1274
GWHBEIL00000013:39577044-40577044	comp61060_c0_seq3	99.317	1109
GWHBEIL00000013:39577044-40577044	comp1870744_c0_seq1	99.317	1469
GWHBEIL00000013:39577044-40577044	comp63420_c0_seq6	99.303	1382
GWHBEIL00000013:39577044-40577044	comp53990_c0_seq2	99.303	1983
GWHBEIL00000013:39577044-40577044	comp61232_c0_seq19	99.303	2178
GWHBEIL00000013:39577044-40577044	comp47882_c0_seq1	99.247	805
GWHBEIL00000013:39577044-40577044	comp61627_c0_seq4	99.247	1000
GWHBEIL00000013:39577044-40577044	comp64211_c0_seq7	99.247	757
GWHBEIL00000013:39577044-40577044	comp64477_c0_seq5	99.247	1983
GWHBEIL00000013:39577044-40577044	comp63420_c0_seq7	99.235	1411
GWHBEIL00000013:39577044-40577044	comp53990_c0_seq3	99.235	2130
GWHBEIL00000013:39577044-40577044	comp61232_c0_seq20	99.235	2325
GWHBEIL00000013:39577044-40577044	comp67316_c0_seq15	99.21	938
GWHBEIL00000013:39577044-40577044	comp60101_c0_seq1	99.21	1148
GWHBEIL00000013:39577044-40577044	comp62734_c0_seq5	99.202	837
GWHBEIL00000013:39577044-40577044	comp57948_c0_seq2	99.202	1039
GWHBEIL00000013:39577044-40577044	comp40962_c0_seq1	99.199	1125
GWHBEIL00000013:39577044-40577044	comp61815_c0_seq5	99.199	1411
GWHBEIL00000013:39577044-40577044	comp63944_c0_seq9	99.199	1606
GWHBEIL00000013:39577044-40577044	comp66823_c0_seq13	99.187	750
GWHBEIL00000013:39577044-40577044	comp64068_c0_seq22	99.187	751
GWHBEIL00000013:39577044-40577044	comp55426_c0_seq1	99.187	952
GWHBEIL00000013:39577044-40577044	comp10344_c0_seq1	99.187	953
GWHBEIL00000013:39577044-40577044	comp1372259_c0_seq1	99.185	751
GWHBEIL00000013:39577044-40577044	comp62259_c0_seq9	99.185	954
GWHBEIL00000013:39577044-40577044	comp62353_c0_seq2	99.179	1221
GWHBEIL00000013:39577044-40577044	comp61815_c0_seq14	99.179	847
GWHBEIL00000013:39577044-40577044	comp66586_c0_seq5	99.179	1042
GWHBEIL00000013:39577044-40577044	comp66266_c0_seq1	99.169	3009
GWHBEIL00000013:39577044-40577044	comp63673_c0_seq2	99.169	3205
GWHBEIL00000013:39577044-40577044	comp67771_c0_seq8	99.169	760
GWHBEIL00000013:39577044-40577044	comp64477_c0_seq15	99.169	927
GWHBEIL00000013:39577044-40577044	comp64879_c1_seq18	99.134	763
GWHBEIL00000013:39577044-40577044	comp67241_c0_seq7	99.134	1175
GWHBEIL00000013:39577044-40577044	comp48176_c0_seq1	99.134	1370
GWHBEIL00000013:39577044-40577044	comp64639_c0_seq8	99.129	485
GWHBEIL00000013:39577044-40577044	comp62353_c0_seq12	99.129	680
GWHBEIL00000013:39577044-40577044	comp52756_c2_seq1	99.129	910
GWHBEIL00000013:39577044-40577044	comp62231_c0_seq4	99.129	1105
GWHBEIL00000013:39577044-40577044	comp66250_c0_seq22	99.123	1052
GWHBEIL00000013:39577044-40577044	comp41997_c0_seq1	99.123	1379
GWHBEIL00000013:39577044-40577044	comp55209_c0_seq2	99.123	1574
GWHBEIL00000013:39577044-40577044	comp278152_c0_seq1	99.116	974
GWHBEIL00000013:39577044-40577044	comp60101_c0_seq5	99.116	971
GWHBEIL00000013:39577044-40577044	comp62259_c0_seq14	99.116	1166
GWHBEIL00000013:39577044-40577044	comp41008_c0_seq1	99.109	1147
GWHBEIL00000013:39577044-40577044	comp61815_c0_seq9	99.109	1409
GWHBEIL00000013:39577044-40577044	comp63663_c0_seq15	99.109	1604
GWHBEIL00000013:39577044-40577044	comp61655_c0_seq4	99.094	682
GWHBEIL00000013:39577044-40577044	comp67316_c0_seq18	99.094	684
GWHBEIL00000013:39577044-40577044	comp67316_c0_seq6	99.094	686
GWHBEIL00000013:39577044-40577044	comp67466_c0_seq3	99.094	1019
GWHBEIL00000013:39577044-40577044	comp65993_c0_seq4	99.094	1019
GWHBEIL00000013:39577044-40577044	comp62231_c0_seq5	99.094	1021
GWHBEIL00000013:39577044-40577044	comp67715_c1_seq4	99.071	655
GWHBEIL00000013:39577044-40577044	comp65287_c0_seq9	99.071	850
GWHBEIL00000013:39577044-40577044	comp64211_c0_seq1	99.071	731
GWHBEIL00000013:39577044-40577044	comp64477_c0_seq4	99.071	1984
GWHBEIL00000013:39577044-40577044	comp67090_c0_seq17	99.064	2151
GWHBEIL00000013:39577044-40577044	comp64202_c0_seq2	99.064	881
GWHBEIL00000013:39577044-40577044	comp68250_c0_seq1	99.064	1076
GWHBEIL00000013:39577044-40577044	comp67428_c0_seq19	99.063	438
GWHBEIL00000013:39577044-40577044	comp67225_c0_seq10	99.063	633
GWHBEIL00000013:39577044-40577044	comp1024421_c0_seq1	99.063	1301
GWHBEIL00000013:39577044-40577044	comp54189_c0_seq2	99.063	1496
GWHBEIL00000013:39577044-40577044	comp1485083_c0_seq1	99.02	778
GWHBEIL00000013:39577044-40577044	comp67199_c0_seq9	99.02	977
GWHBEIL00000013:39577044-40577044	comp62353_c0_seq11	99.01	547
GWHBEIL00000013:39577044-40577044	comp62353_c0_seq7	99.01	549
GWHBEIL00000013:39577044-40577044	comp1541332_c0_seq1	99.01	1501
GWHBEIL00000013:39577044-40577044	comp844_c0_seq1	99.01	1477
GWHBEIL00000013:39577044-40577044	comp61232_c0_seq7	99.01	1696
GWHBEIL00000013:39577044-40577044	comp66586_c0_seq13	99.01	1672
GWHBEIL00000013:39577044-40577044	comp68109_c1_seq15	99.007	776
GWHBEIL00000013:39577044-40577044	comp67199_c0_seq4	99.007	963
