# Supplementary material for: Genome-wide and co-expression network dissection of PgUGT-Rd1 as a central regulator of ginsenoside Rd biosynthesis in ginseng
Source: Front Plant Sci. 2026 Mar 2;17:1751774. doi: 10.3389/fpls.2026.1751774 (PMC12989552; doi:10.3389/fpls.2026.1751774)
Supplement: Supplementary file 10 [file Table3.xlsx]

## Sheet: Sheet1
Table S3. The number of genes in 16 expression modules by WGCNA.
No. module	Module	No. Gene
1	turquoise	260
2	blue	95
3	grey	61
4	yellow	69
5	red	41
6	black	39
7	brown	73
8	salmon	22
9	purple	34
10	green	54
11	greenyellow	27
12	midnightblue	17
13	cyan	17
14	tan	24
15	magenta	34
16	pink	35
