# Supplementary material for: Genome-wide and co-expression network dissection of PgUGT-Rd1 as a central regulator of ginsenoside Rd biosynthesis in ginseng
Source: Front Plant Sci. 2026 Mar 2;17:1751774. doi: 10.3389/fpls.2026.1751774 (PMC12989552; doi:10.3389/fpls.2026.1751774)
Supplement: Supplementary file 11 [file Table4.xlsx]

## Sheet: Sheet1
Table S4. PgRg1 candidate gene containing SNP/InDel mutations that had significant impacts on Rd content and the impacts of their SNPs/InDels on Rd content. NS, non-synonymous; S, synonymous; ORF, open-reading frame. The amino acid change in which the NS mutation resulted is indicated after "NS".
PgRd candidate gene	Position_nucleotide mutation	Mutation type	Impact (%)	P value
comp47177_c0_seq1	__12__T__A	NS (G/S)	63.81	0.145384
	__22__C__T	NS (A/T)	61.92	0.00919052
	__42__C__G	NS (K/N)	62.08	0.13372
	__43__A__G	S	53.82	0.130506
	__46__A__T	NS (T/S)	54.46	0.15378
	__62__G__A	NS (G/R)	52.31	0.128876
	__65__C__A	S	32.06	0.301276
	__71__A__C	S	52.91	0.224074
	__74__C__T	NS (T/F)	68.64	0.0524605
	__79__A__C	S	41.28	0.593336
	__86__A__G	S	30.94	0.180842
	__97__T__C,A	NS (R/S)	50.61	(2.40E-01) (0/1)
	__109__G__T	NS (T/N)	57.64	0.799461
	__129__A__T	NS (A/T)	58.35	0.141862
	__140__G__C	S	31.63	0.149124
	__141__C__T	NS (V/A)	59.66	0.12487
	__143__G__A	NS (T/A)	69.21	0.0681325
	__148__T__A	NS (Q/H)	80.46	(1.46E-03) (0/1)
	__149__T__C	NS (V/A)	60.64	0.0486609
	__155__T__C	NS (A/G)	60.86	0.132414
	__162__C__G	NS (V/L)	64.36	(4.64E-01) (0/1)
	__165__A__G	NS (R/G)	41.19	0.273979
	__166__T__G	NS (Q/E)	62.56	0.584297
	__169__C__T	NS (T/N)	52.91	(1.46E-01) (0/1)
	__176__C__G	NS (T/N)	55.37	0.0840247
	__184__A__T	NS (L/V)	69.13	0.019373
	__205__A__G	NS (F/G)	68.44	(1.46E-01) (0/1)
	__209__AG__ACG	NS (G/F)	50.58	0.589099
	__210__G__A	NS (Q/E)	59.12	0.258451
	__212__T__C	NOT IN ORF	51.86	0.285358
	__221__T__C	NS (I/L)	46.67	0.816323
	__223__A__T	NS (K/N)	49.42	0.272777
	__234__A__C	NS (A/G)	53.48	(4.64E-01) (0/1)
	__237__T__C	NOT IN ORF	51.46	0.180694
	__246__C__T	S	46.45	(7.40E-01) (0/2)
	__248__G__A	NS (F/Q)	56.31	1.2025
	__251__A__T	NS (V/L)	64.15	(1.71E-01) (0/1)
	__255__T__A	ORF SHIFT	72.54	0.274132
	__273__G__A,T	S	53.99	0.0187267
	__278__T__G,C	ORF SHIFT	62.15	0.390177
	__280__G__A	NOT IN ORF	50.53	0.132772
	__281__A__C	S	48.54	0.235053
	__283__A__G	NS (R/S)	47.85	0.143309
	__290__A__G	NS (L/I)	55.27	0.0711318
	__294__T__G	NS (Q/L)	61.19	0.263859
	__297__T__G	S	52.18	(1.73E-01) (0/2)
	__302__A__G	NS (I/I)	58.13	0.114429
	__306__G__C	NS (L/Q)	40.96	0.243105
	__309__G__A	NS (I/L)	63.39	0.123918
	__313__C__T	NS (F/Q)	54.59	0.1406
	__314__G__A	NS (H/Y)	55.19	0.396602
	__319__C__T	NS (N/D)	54.86	0.67786
	__329__C__T	S	55.28	0.0877244
	__332__A__C	NS (G/F)	50.45	0.16706
	__333__T__C	NS (A/G)	60.52	0.291153
	__337__C__T	NS (F/G)	68.87	0.417789
	__352__A__C	S	69.16	0.378329
	__354__C__T	NS (A/T)	63.8	0.364447
	__358__A__T	NS (G/S)	60.61	0.56827
	__359__C__T,A	NS (N/K)	43.53	0.175594
	__360__T__G	NS (K/N)	61.9	0.310243
	__363__T__C	NS (S/N)	50.97	(4.21E-03) (0/1)
	__370__T__C	NS (N/T)	54.24	(4.54E-03) (0/1)
	__381__T__C,G	NOT IN ORF	52.95	0.0187706
	__384__T__C	S	53.13	(4.54E-03) (0/1)
	__387__C__CCG	S	41.74	0.18255
	__388__A__T	NOT IN ORF	54.08	0.357295
	__388__A__AGT	NS (L/F)	56.57	(1.46E-01) (0/1)
	__389__A__T	NS (H/Y)	55.56	0.0168798
	__396__C__T	S	53.08	0.179362
	__400__T__C	NS (N/K)	45.18	(1.73E-01) (0/2)
	__418__A__G	ORF SHIFT	76.27	0.209547
	__435__T__C	NS (A/V)	69.54	0.20394
	__439__C__A	NS (L/V)	68.98	0.315374
	__448__A__C	NS (T/A)	75.35	0.221509
	__450__A__C	NS (V/F)	66.45	(2.40E-01) (0/1)
	__454__T__C	S	51.22	0.155518
	__462__A__T	NS (A/T)	73.52	0.310112
	__464__T__C	ORF SHIFT	47.96	0.60625
	__468__G__A	NS (L/I)	56.14	0.0365516
comp66266_c0_seq1	__8__T__G	NS (L/I)	51.28	0.181891
	__16__C__T	NOT IN ORF	66.22	0.219372
	__48__T__A	S	68.44	0.125824
	__48__TCAAAATTTTTTGGAAAGAAAATAGACAAGTACCAGCAAAA__TCAAAA	NS (Q/L)	59.57	0.127325
	__49__C__T	NS (F/G)	66.67	0.566779
	__54__T__C,A	NS (I/V)	77.6	0.512676
	__59__T__C	ORF SHIFT	48.81	0.0171878
	__73__A__G	NS (G/V)	50.35	0.403037
	__83__G__A	NS (T/S)	69.29	0.120391
	__84__C__G	ORF SHIFT	67.16	0.149499
	__90__C__T	S	53.96	0.147146
	__94__C__T	NS (N/T)	54.16	0.0735382
	__97__C__G	NS (N/S)	44.57	0.268695
	__100__T__C	S	54.82	(2.21E-01) (0/1)
	__106__A__T	ORF SHIFT	54.28	0.291174
	__116__T__C	NS (T/F)	34.75	0.513425
	__150__G__C	NS (N/D)	54.79	(4.21E-03) (0/1)
	__200__G__A	NS (G/R)	50.72	0.529192
	__202__A__G	S	31.72	0.346706
	__203__C__T	NS (A/T)	60.65	0.424401
	__220__G__C	ORF SHIFT	70.04	0.297035
	__229__T__C	NS (A/G)	56.47	0.0828073
	__233__GC__GTGACC	NS (N/S)	44.65	0.0726539
	__245__T__A	NS (L/F)	61.21	0.181379
	__302__G__C	ORF SHIFT	30.03	0.296219
	__313__A__G	NOT IN ORF	30.87	0.275154
	__345__T__G	NS (T/N)	54.51	0.214389
	__351__T__A	NS (T/S)	57.42	0.179185
	__355__T__C	NS (L/V)	70.57	0.30754
	__357__A__T	NOT IN ORF	36.09	(1.71E-01) (0/1)
	__361__A__T	NS (T/A)	72.1	0.299252
	__368__C__T	NOT IN ORF	37.57	(4.21E-03) (0/1)
	__370__A__T	NS (L/Q)	55.31	0.141918
	__377__T__G	NS (T/F)	36.2	0.223032
	__386__T__C	NS (G/R)	54.73	0.10797
	__400__T__G	NS (S/N)	47.5	0.47326
	__422__G__C	NS (Q/E)	40.61	0.146985
	__432__G__C	NS (N/S)	41.53	0.218394
	__444__A__G	NS (Q/H)	54.81	0.333327
	__453__G__C	NOT IN ORF	62.11	(2.21E-01) (0/1)
	__539__T__G	NS (L/Q)	41.67	0.584118
	__561__T__G	NOT IN ORF	58.68	0.377142
comp49302_c0_seq3	__68__A__T	NOT IN ORF	80.09	0.120701
	__110__A__T	NOT IN ORF	55.83	0.258652
	__115__A__G	NS (G/V)	51.54	0.0210566
	__199__A__G	NS (Q/H)	55.31	0.0357668
	__215__G__C	NS (R/G)	38.79	0.294044
	__221__G__A	NS (A/V)	75.24	0.686849
	__225__C__A	NS (I/L)	45.9	0.019512
	__232__T__A	NS (A/T)	64.31	0.149691
	__235__C__T	NS (C/R)	43.33	0.784759
	__236__A__T	NS (T/F)	36.78	(2.52E-01) (0/1)
	__238__T__A	NS (L/Q)	55.06	0.283984
	__251__G__A	NS (T/S)	55.92	(4.64E-01) (0/1)
	__255__A__T	ORF SHIFT	49.68	0.562278
	__270__G__C	NS (Q/E)	59.21	0.0341839
	__276__T__C	NS (L/Q)	43.15	(4.64E-01) (0/1)
	__281__A__G	NS (N/D)	77.58	0.37326
	__283__A__G,C	NOT IN ORF	62.47	(4.44E-03) (0/1)
	__287__G__A,C	NOT IN ORF	35.03	0.675768
	__291__G__A	NS (I/V)	73.31	0.525396
	__295__C__T,A	NS (V/F)	65.62	(4.64E-01) (0/1)
	__297__T__C	ORF SHIFT	52.29	(4.44E-03) (0/1)
	__298__G__A	NOT IN ORF	72.68	0.0906767
	__307__A__T	NOT IN ORF	74.83	0.0839688
	__308__T__G	S	43.29	0.674385
	__314__C__T	NS (A/G)	56.5	0.0209842
	__315__T__C	NOT IN ORF	28.35	0.332904
	__321__TAAAAAAAAAAAAAA__TAAAAAAAAAAAAAAA,TAAAAAAAAAAAAAAAA	NS (H/Y)	55.96	0.211883
	__326__AAAAAAAAAAGAGAA__AAA	NOT IN ORF	69.67	0.261316
	__335__AGAGAAGGA__AATGAGAAGGA	NS (G/S)	59.95	0.261189
	__347__T__C	NS (Q/H)	55.73	0.313066
	__349__G__A	NS (A/G)	62.51	(1.71E-01) (0/1)
	__350__G__A	S	42.28	(4.21E-03) (0/1)
	__356__G__A	NS (G/V)	47.9	0.159816
	__362__C__T	NS (V/F)	61.86	0.0683272
	__369__A__G	NS (Q/E)	64.85	0.130325
	__375__A__T	ORF SHIFT	74.38	0.260076
	__383__C__A	NS (N/D)	74.57	(1.71E-01) (0/1)
	__384__A__G	ORF SHIFT	66.27	0.143531
	__385__G__T	NS (A/T)	73.99	(4.64E-01) (0/1)
	__392__C__CAT	NOT IN ORF	28.96	(1.46E-01) (0/1)
	__394__C__T	NS (L/F)	59.07	0.665685
	__398__A__C	NS (A/T)	73.46	0.0900657
	__412__C__A	NOT IN ORF	68.11	0.255649
	__416__G__A	NS (N/K)	45.85	0.209443
	__417__G__A	NS (I/L)	44.45	(2.21E-01) (0/1)
	__419__C__T,A	NS (R/S)	48.95	0.0736122
	__422__C__T	S	46.7	0.0173049
	__428__G__C	ORF SHIFT	50.3	0.642499
	__431__G__A	NS (I/I)	55.64	0.00871452
	__433__A__G	NS (Q/E)	38.94	(1.71E-01) (0/1)
	__435__A__G	NS (G/S)	61.74	(4.64E-01) (0/1)
	__440__A__G	NS (T/F)	35.67	0.427862
	__441__G__A	NS (I/V)	79.06	0.303733
	__445__C__T,A	NOT IN ORF	41.13	0.243856
	__447__G__A	NS (I/I)	54.72	0.137438
	__448__C__T	NS (R/S)	50.27	(1.71E-01) (0/1)
	__452__G__A	NS (Q/R)	66.52	(7.40E-01) (0/2)
	__461__G__A	S	50.26	0.33582
	__462__A__G	NS (N/T)	52.4	0.259868
	__467__G__A	S	32.19	0.585941
	__468__T__C	ORF SHIFT	49.28	0.0484462
	__471__G__A	NOT IN ORF	52.04	0.300017
	__477__C__T	NS (H/Y)	50.68	0.0865849
	__479__G__A	NS (L/Q)	40.78	0.0628615
	__480__C__T	NS (Q/R)	64.46	(4.54E-03) (0/1)
	__481__G__A	ORF SHIFT	50.18	0.136667
	__482__G__A	NS (S/N)	46.91	0.550943
	__484__A__G	NS (C/R)	43.55	0.137091
	__488__T__C,A	NS (N/D)	59.34	(2.52E-01) (0/1)
	__490__G__A	NS (C/R)	44.79	(1.71E-01) (0/1)
	__491__C__T	NS (L/I)	53.4	(3.34E-01) (0/1)
	__493__G__A,T	NS (V/A)	59.4	0.289094
	__495__T__G	NOT IN ORF	36	0.328696
	__498__T__C	NS (Q/E)	41.01	0.34091
	__499__G__T	NS (K/N)	50.84	(1.46E-01) (0/1)
	__504__C__A,T	S	56.25	0.240336
comp67428_c0_seq19	__25__A__C	ORF SHIFT	71.02	0.364868
	__673__T__C	S	63.55	(2.24E-03) (0/1)
	__684__A__G	NS (A/T)	76.51	0.0341255
	__702__T__C	ORF SHIFT	30.92	(4.64E-01) (0/1)
	__722__A__G	NS (V/L)	66.35	0.56749
	__774__A__G	NOT IN ORF	54.01	0.0630348
	__793__T__C	NS (C/R)	45.45	(2.40E-01) (0/1)
	__806__G__A	NS (T/S)	74.96	0.315961
	__850__T__A	NS (Q/R)	62.56	0.0896086
	__888__C__T	NS (N/D)	60.06	0.2142
	__891__G__A	NS (F/Q)	55.2	0.345288
	__939__G__A	NS (Q/R)	65.97	0.425527
	__978__T__A	S	53.61	0.230164
	__990__T__A	NOT IN ORF	51.55	0.412344
	__1017__T__A	NS (I/L)	46.63	(3.34E-01) (0/1)
	__1047__T__C	NS (L/F)	57.53	0.180693
	__1056__G__A	NS (T/F)	66.74	0.280331
	__1089__G__A	NS (A/T)	62.57	0.255947
	__1118__T__C	NS (K/N)	51.52	0.525383
	__1119__C__A	NS (I/L)	67.36	0.484786
	__1121__T__C	NS (F/G)	69.57	(2.52E-01) (0/1)
	__1218__T__C	NS (S/N)	50.57	0.145013
	__1220__G__T	NS (T/S)	74.92	0.173
	__1232__G__A	NS (A/G)	62.2	0.0704302
	__1261__T__A	NS (A/V)	70.52	0.172463
	__1420__G__A	NS (T/S)	56.8	0.291618
	__1441__GTT__GTTTTAACAAGACTATT	NS (V/F)	62.21	0.603165
comp36456_c0_seq1	__4__G__A	ORF SHIFT	64.46	0.124868
	__15__G__A	NS (R/G)	40.52	0.0216918
	__18__C__A,T	S	31.63	0.318429
	__22__A__T	NS (N/D)	72.55	0.0211978
	__25__G__A	NOT IN ORF	50.44	0.27803
	__26__G__A,T	NS (I/I)	56.52	0.567657
	__30__G__A	S	53.36	0.129619
	__31__A__G	NS (Q/E)	38.14	(2.21E-01) (0/1)
	__35__G__A,T	NS (K/N)	67.17	0.0714167
	__37__C__T	S	51.23	(4.44E-03) (0/1)
	__40__C__T	NS (T/F)	68.37	0.176
	__42__C__T	NS (L/Q)	55.86	0.181
	__43__T__C	NOT IN ORF	79.54	0.837187
	__44__G__A	NS (T/F)	67.83	(4.54E-03) (0/1)
	__46__T__C,A	S	63.85	0.275558
	__48__T__G,A	ORF SHIFT	60.5	0.302767
	__49__T__C	NS (N/D)	80.18	(1.46E-01) (0/1)
	__50__C__T	NS (Q/L)	58.44	0.508369
	__51__T__C	NOT IN ORF	38.49	0.28229
	__52__A__G	NS (N/S)	44.25	0.0599127
	__54__C__T	S	52.8	(1.73E-01) (0/2)
	__55__C__T	NS (T/S)	73.66	0.597089
	__56__G__A	NOT IN ORF	55.64	0.422678
	__60__A__G,C	NOT IN ORF	70.91	0.275387
	__61__A__C	S	31.17	(1.46E-01) (0/1)
	__62__G__A,C	NOT IN ORF	58.19	0.507822
	__63__G__A	ORF SHIFT	75.32	0.071689
	__66__G__A	S	52.35	0.546825
	__67__G__A	NS (A/T)	61.76	0.0674547
	__71__G__A	ORF SHIFT	61.32	(3.34E-01) (0/1)
	__72__C__T,A	NOT IN ORF	50.91	0.0618609
	__73__T__C	ORF SHIFT	53.3	0.0482435
	__74__G__A	NS (A/V)	72.46	0.18531
	__76__G__A,C	NS (A/T)	56.83	0.588298
	__77__C__T	S	47.69	0.0739822
	__79__G__A	ORF SHIFT	32.02	0.406506
	__83__C__T	NOT IN ORF	37.91	(7.40E-01) (0/2)
	__84__A__G,T	NS (L/Q)	59.63	0.139668
	__85__T__C	NS (I/V)	78.29	0.00840944
	__87__A__C	NS (L/V)	71.68	0.243118
	__88__A__G	NS (G/R)	53.72	0.241477
	__90__C__T	NS (F/Q)	57.03	0.00902281
	__91__C__T	NS (G/F)	50.07	0.340536
	__92__G__A	NS (K/N)	47.16	0.422008
	__93__T__C	NS (N/T)	51.53	(2.52E-01) (0/1)
	__94__G__A,C	NS (I/L)	62.35	(1.71E-01) (0/1)
	__95__C__T	NS (A/G)	56.52	0.369057
	__96__C__T	NS (V/L)	62.8	(2.40E-01) (0/1)
	__97__C__T,A	NOT IN ORF	30.75	0.0732408
	__99__T__C	S	54.07	0.211538
	__100__A__T,G	S	46.86	0.218351
	__101__G__A,T	NS (T/A)	75.93	0.017736
	__102__C__T,A	NS (V/A)	61.7	(7.40E-01) (0/2)
	__104__T__C	NS (K/N)	63.82	0.139656
	__106__C__T	ORF SHIFT	30.36	0.366202
	__107__T__A	ORF SHIFT	52.87	0.637623
	__108__G__A,T	NS (G/V)	51.35	(3.34E-01) (0/1)
	__109__C__T,A	NS (N/K)	45.96	0.119852
	__110__A__T	ORF SHIFT	52.03	0.477104
	__111__A__G	NS (Q/L)	58.92	0.35288
	__112__G__A	NS (G/F)	51.27	0.180463
	__113__C__T	NS (R/G)	41.7	0.328696
	__115__A__C	ORF SHIFT	48.18	(1.73E-01) (0/2)
	__116__A__G	NS (I/L)	61.82	0.497264

## Sheet: Sheet2
seq66266
0.014079	0.00988821
0.014148	0.00991936
0.014164	0.0099258
0.014206	0.0099895
0.014314	0.0100051
0.014442	0.0100608
0.01445	0.0100797
0.01452	0.0100863
0.014602	0.0100878
0.014745	0.0101168
0.01479	0.0101751
0.014792	0.0101777
0.014803	0.0102047
0.014804	0.010214
0.014867	0.0103066
0.014892	0.010317
0.015289	0.0103218
0.015337	0.0103302
0.015549	0.010531
0.015567	0.0102061
0.015567
0.015586
0.015652
0.015655
0.015751
0.015875
0.015883
0.015915
0.016016
0.016042
0.016103
0.016124
						0.101441	0.102061
0.151415	0.101751
0.0496645
0.4881	0.4881	1.4881	0.101751	0.101751
