# Supplementary material for: Genome-wide and co-expression network dissection of PgUGT-Rd1 as a central regulator of ginsenoside Rd biosynthesis in ginseng
Source: Front Plant Sci. 2026 Mar 2;17:1751774. doi: 10.3389/fpls.2026.1751774 (PMC12989552; doi:10.3389/fpls.2026.1751774)
Supplement: Supplementary file 12 [file Table5.xlsx]

## Sheet: rd.fasta
Table S5. Candidate gene sequences
>PgUGT-Rd1
ATGGCATGGACAGAACAGGATGTTGGTAGCGTAAAAGAGAAAGAACCTATTGGGGACAATGGTTTCTCGAAAAGAGTGCAGCCATCCTCAGCTGCCAGAGGAACCCCAGATTGCATTAGTCCAGTAAAGAAATGTTTTGAGGGGAAGGATGGTCTCTCTTATGCCAACATTCTTCGCTCTAGGAACAAATTTGTTGATGCACTTGCCATCTACGAGAGTGTGGTGGAGAAAGACACTGAAAATGTTGAAGCTCACATTGGCAAGGGGATTTGCTTGCATATGCAGAATATGGGAAGGCCTGCTTTTGAGAGTTTTGCCGAAGCTATCAGACTGGACCCACAAAATGCATGTGCCCTCACACATTGTGGTATTTTGTACAAAGACGAAGGTCGTCTTGTG…
>PgRd-2
TAAAATATACACCTCAATATAGGTGGCTCGCCGAAGAACTTCAAAGAGTGGACAGGGAGAAAACGCCTTGGCTTATTGTTCTTATGCATGTTCCAATTTACAACAGTAACGAAGCGCACTTCATGGAGGGTGAAAGCATGCGAGCTGTTTATGAGGGTTGGTTTGTTCAATACAAAGTTGATATAAATTTTGCTGGCCATGTCCATGCATATGAAAGATCGGTATGTCAATTTATTTGTAGTAGTCTGCAGCAGGATGAGGCTAGTAGCTCTTTATATGCTGGTTTATCCTAATTTTATTTTTTAATGTACTTTTGCTTTCTAACTTATGCTTTATAGGCAAAATACAGAAAAGCGAAGGGGAGTTTTGAATAGTACTAGTCTGCTAAAAGATATTTGA…
>PgRd-3
GTTTTGAATGTCAATCGGTTCCTGAAGAAACCAGACGGAGACGATGAGGTGAATTTTTCTTATTTTTTTTGTATGAATTGAACTTAAGTTCTGTTTATGTATTTTGATTTGGGGGAGAAAGGGTTTGGAAAGTTCTTAATTCCAAAATCCCTGGAAAGTTCTGAATCATTGTTAGATCGGTTTTCACTTCTTTTGGCTAAAGAACGCTCTCACACTCAAACATACCTTGGATGCATGAAGAAGGGTCCTGTTTTCATTGACCCTAAACTAAAATGGTTAGTCTCATAGTCCTACTGAATTTTCCTATATGTATAATTTAGTTTCTTTCATTTTCATTTTACCCGTCTTTTGGCCTCTTTGTAGAAACAACTTGTGGTTGTGTTATGTTCTTCTTACCTA…
>PgRd-4
ATGGACTCACAAGTCTCATCACGTCCTCTAGAGATATTCGTTATCCCATATCTCACACCGGGACACCTAATCCCCCTCTCCGAATTAGCCTGCCTCTTCGCCGTCCGGGGCGAGCACGTTACCATCATCACCACCACCACAAAAGCCGCCGTCATTCAAAAAACCATCAACAGATTCAGCTCCTCCGGCCACCCTGTCTCCCTCCACCCCATCCCCTTCCCTTCCAAAGAGGCCGGCATCCCTGAAGGTCTCGAGCTCGAACAGGCCAACGATGTTGAAACAGCCGGCAAATTCATATTGGGTTTGAACCTCATGCAGCACATTATAGAAGACTTCATCGTCACGCGCCGCCCCGACTGCATTATCGCCGACAAATTCTACCCGTGGACCTCCGACCTC…
>PgRd-5
ATGGGTCCTGATGAACTGATCCGGAAAGACCCGAAAAACAAACCTGGGGAACGATTCTCATTTATGTCTCCGATTAAATACATGCTCCGTCAGCAACGACTCGTCTTCGTCTTCGTCGGAATCGCCATTCCGGCACTCGTTTTCAACATCATTCCTCCGTCTCCGCCGCTGATCTTCGAACAGATCTCTGACTCGTTTCAGTCCATTGAGTTGACTCACGTGCCACGCCGCATCACCTACGAACTCCATGAACAGCTACAACACATGAATgcagGCGGAAAAATTCCGATGGGATTGAAGAGGAAGCGATTGAGGGTTGTGGTGACGGGAGGAGCCGGGTTCGTGGGAAGCCATTTGGTGGACCCGCTGCTGGCTCGAGGGGACAGTGTGATAGTGGTG…
