# Supplementary material for: Genome-wide and co-expression network dissection of PgUGT-Rd1 as a central regulator of ginsenoside Rd biosynthesis in ginseng
Source: Front Plant Sci. 2026 Mar 2;17:1751774. doi: 10.3389/fpls.2026.1751774 (PMC12989552; doi:10.3389/fpls.2026.1751774)
Supplement: Supplementary file 13 [file Table6.xlsx]

## Sheet: rd.fasta
Table S6.Primers for qPCR assay
primer	sequence
PgRd1-F	CGGAACGATTGACACTATTCTGAC
PgRd1-R	CTGACCCAATCATCGTGCTGT
